# Supplementary material for: (E)-Methyl 3-(4-ethyl­phen­yl)-2-{2-[(E)-(hy­droxy­imino)­meth­yl]phen­oxy­meth­yl}acrylate
Source: Acta Crystallogr Sect E Struct Rep Online. 2011 Sep 30;67(Pt 10):o2753. doi: 10.1107/S1600536811038359 (PMC3201344; doi:10.1107/S1600536811038359)
Supplement: Supplementary file 1 [file e-67-o2753-sup1.cif]

##############################################################################
#                                                                            #
# This CIF contains the data in a paper accepted for publication in          #
# Acta Crystallographica Section E. It conforms to the requirements of       #
# Notes for Authors for Acta Crystallographica Section E, and has been       #
# peer reviewed under the auspices of the IUCr Commission on Journals.       #
#                                                                            #
# Full details of the Crystallographic Information File format               #
# are given in the paper "The Crystallographic Information File (CIF):       #
# a New Standard Archive File for Crystallography" by S. R. Hall, F. H.      #
# Allen and I. D. Brown [Acta Cryst. (1991), A47, 655-685].                  #
#                                                                            #
# The current version of the core CIF dictionary is obtainable from          #
# ftp://ftp.iucr.org/pub/cif_core.dic.                                       #
#                                                                            #
# Software is freely available for graphical display of the structure(s)     #
# in this CIF. For information consult the CIF software page                 #
# http://www.iucr.org/resources/cif/software.                                #
#                                                                            #
# This file may be used for bona fide research purposes within the           #
# scientific community so long as proper attribution is given to the journal # 
# article from which it was obtained.                                        #
#                                                                            #
##############################################################################
data_global
_audit_creation_method     SHELXL-97
_journal_date_recd_electronic     2011-09-02
_journal_date_accepted     2011-09-19
_journal_name_full     'Acta Crystallographica, Section E'
_journal_year     2011
_journal_volume     67
_journal_issue     10
_journal_page_first     o2753
_journal_page_last     o2753
_journal_paper_category     QO
_journal_coeditor_code     NK2110
_publ_contact_author_name     'A. SubbiahPandi'
_publ_contact_author_address
;
  Department of Physics
  Presidency College (Autonomous)
  Chennai- 600 005
  India
;
_publ_contact_author_email     'a_sp59@yahoo.in'
_publ_contact_author_fax     '044 091 2854 4894'
_publ_contact_author_phone     '044 091 24471061'
_publ_section_title
;\
(<i>E</i>)-Methyl
3-(4-ethylphenyl)-2-{2-[(<i>E</i>)-(hydroxyimino)methyl]phenoxymethyl}\
acrylate
;
loop_
    _publ_author_name
    _publ_author_address
    'E. Govindan'
;    Department of Physics
     Presidency College (Autonomous)
     Chennai 600 005
     India
;
    'K. SakthiMurugesan'
;    Department of Physics
     Presidency College (Autonomous)
     Chennai 600 005
     India
;
    'J. Srinivasan'
;    Department of Organic Chemistry
     University of Madras
     Guindy Campus
     Chennai 600 025
     India
;
    'M. Bakthadoss'
;    Department of Organic Chemistry
     University of Madras
     Guindy Campus
     Chennai 600 025
     India
;
    'A. SubbiahPandi'
;    Department of Physics
     Presidency College (Autonomous)
     Chennai 600 005
     India
;
data_I
_audit_creation_method     SHELXL-97
_chemical_name_systematic
;
(<i>E</i>)-Methyl 3-(4-ethylphenyl)-2-{2-[(<i>E</i>)-(hydroxyimino)methyl]
phenoxymethyl}acrylate
;
_chemical_name_common     ?
_chemical_formula_moiety     'C20 H21 N O4'
_chemical_formula_sum     'C20 H21 N O4'
_chemical_formula_weight     339.38
_chemical_melting_point     ?
_symmetry_cell_setting     triclinic
_symmetry_space_group_name_H-M     'P -1'
_symmetry_space_group_name_Hall     '-P 1'
loop_
    _symmetry_equiv_pos_as_xyz
    'x, y, z'
    '-x, -y, -z'
_cell_length_a     9.0053(2)
_cell_length_b     9.3655(3)
_cell_length_c     12.1793(3)
_cell_angle_alpha     75.2990(10)
_cell_angle_beta     74.7560(10)
_cell_angle_gamma     64.8910(10)
_cell_volume     885.43(4)
_cell_formula_units_Z     2
_cell_measurement_reflns_used     6955
_cell_measurement_theta_min     1.8
_cell_measurement_theta_max     33.6
_cell_measurement_temperature     293(2)
_exptl_crystal_description     'Block'
_exptl_crystal_colour     'white'
_exptl_crystal_size_max     0.25
_exptl_crystal_size_mid     0.22
_exptl_crystal_size_min     0.19
_exptl_crystal_density_diffrn     1.273
_exptl_crystal_density_meas     ?
_exptl_crystal_density_method     'not measured'
_exptl_crystal_F_000     360
_exptl_absorpt_coefficient_mu     0.089
_exptl_absorpt_correction_type     multi-scan
_exptl_absorpt_process_details     '(SADABS; Sheldrick, 1996)'
_exptl_absorpt_correction_T_min     0.978
_exptl_absorpt_correction_T_max     0.983
_exptl_special_details     ?
_diffrn_ambient_temperature     293(2)
_diffrn_radiation_type     MoK\a
_diffrn_radiation_wavelength     0.71073
_diffrn_radiation_source     'fine-focus sealed tube'
_diffrn_radiation_monochromator     graphite
_diffrn_measurement_device_type
                                'Bruker APEXII CCD area detector diffractometer'
_diffrn_measurement_method     '\w and \f scans '
_diffrn_detector_area_resol_mean     ?
_diffrn_reflns_number     24628
_diffrn_reflns_av_R_equivalents     0.0228
_diffrn_reflns_av_sigmaI/netI     0.0252
_diffrn_reflns_theta_min     2.43
_diffrn_reflns_theta_max     33.64
_diffrn_reflns_theta_full     33.64
_diffrn_measured_fraction_theta_max     0.990
_diffrn_measured_fraction_theta_full     0.990
_diffrn_reflns_limit_h_min     -13
_diffrn_reflns_limit_h_max     13
_diffrn_reflns_limit_k_min     -14
_diffrn_reflns_limit_k_max     14
_diffrn_reflns_limit_l_min     -18
_diffrn_reflns_limit_l_max     18
_diffrn_standards_number     0
_diffrn_standards_interval_count     .
_diffrn_standards_interval_time     .
_diffrn_standards_decay_%     ?
_refine_special_details
;
Refinement of <i>F</i>^2^ against ALL reflections. The weighted <i>R</i>-factor
<i>wR</i> and goodness of fit <i>S</i> are based on <i>F</i>^2^, conventional
<i>R</i>-factors <i>R</i> are based on <i>F</i>, with <i>F</i> set to zero for
negative <i>F</i>^2^. The threshold expression of <i>F</i>^2^ >
\s(<i>F</i>^2^) is used only for calculating <i>R</i>-factors(gt) <i>etc</i>.
and is not relevant to the choice of reflections for refinement.
<i>R</i>-factors based on <i>F</i>^2^ are statistically about twice as large
as those based on <i>F</i>, and <i>R</i>- factors based on ALL data will be
even larger.
;
_reflns_number_total     6955
_reflns_number_gt     4453
_reflns_threshold_expression     >2\s(I)
_refine_ls_structure_factor_coef     Fsqd
_refine_ls_matrix_type     full
_refine_ls_R_factor_all     0.0875
_refine_ls_R_factor_gt     0.0532
_refine_ls_wR_factor_gt     0.1611
_refine_ls_wR_factor_ref     0.1885
_refine_ls_goodness_of_fit_ref     1.016
_refine_ls_restrained_S_all     1.016
_refine_ls_number_reflns     6955
_refine_ls_number_parameters     229
_refine_ls_number_restraints     0
_refine_ls_hydrogen_treatment     constr
_refine_ls_weighting_scheme     calc
_refine_ls_weighting_details
         'calc w=1/[\s^2^(Fo^2^)+(0.1052P)^2^+0.0753P] where P=(Fo^2^+2Fc^2^)/3'
_atom_sites_solution_hydrogens     geom
_atom_sites_solution_primary     direct
_atom_sites_solution_secondary     difmap
_refine_ls_shift/su_max     0.000
_refine_ls_shift/su_mean     0.000
_refine_diff_density_max     0.309
_refine_diff_density_min     -0.286
_refine_ls_extinction_method     none
_refine_ls_extinction_coef     ?
loop_
    _atom_type_symbol
    _atom_type_description
    _atom_type_scat_dispersion_real
    _atom_type_scat_dispersion_imag
    _atom_type_scat_source
    'C' 'C' 0.0033 0.0016
                         'International Tables Vol C Tables 4.2.6.8 and 6.1.1.4'
    'H' 'H' 0.0000 0.0000
                         'International Tables Vol C Tables 4.2.6.8 and 6.1.1.4'
    'N' 'N' 0.0061 0.0033
                         'International Tables Vol C Tables 4.2.6.8 and 6.1.1.4'
    'O' 'O' 0.0106 0.0060
                         'International Tables Vol C Tables 4.2.6.8 and 6.1.1.4'
_computing_data_collection     'APEX2 (Bruker, 2007)'
_computing_cell_refinement     'SAINT (Bruker, 2007)'
_computing_data_reduction     'SAINT (Bruker, 2007)'
_computing_structure_solution     'SHELXS97 (Sheldrick, 2008)'
_computing_structure_refinement     'SHELXL97 (Sheldrick, 2008)'
_computing_molecular_graphics     'ORTEP3 (Farrugia, 1997)'
_computing_publication_material
                          'SHELXL97 (Sheldrick, 2008) and  PLATON  (Spek, 2009)'
loop_
    _atom_site_type_symbol
    _atom_site_label
    _atom_site_fract_x
    _atom_site_fract_y
    _atom_site_fract_z
    _atom_site_U_iso_or_equiv
    _atom_site_adp_type
    _atom_site_calc_flag
    _atom_site_refinement_flags
    _atom_site_occupancy
    _atom_site_symmetry_multiplicity
    _atom_site_disorder_assembly
    _atom_site_disorder_group
    C C1 -0.16884(13) 0.61894(13) 0.41644(9) 0.0372(2) Uani d . 1 1 . .
    C C2 -0.25120(16) 0.53924(17) 0.50619(11) 0.0506(3) Uani d . 1 1 . .
    H H2 -0.3220 0.5916 0.5669 0.061 Uiso calc R 1 1 . .
    C C3 -0.23045(18) 0.38465(18) 0.50735(13) 0.0587(4) Uani d . 1 1 . .
    H H3 -0.2877 0.3337 0.5677 0.070 Uiso calc R 1 1 . .
    C C4 -0.12419(17) 0.30617(16) 0.41841(13) 0.0533(3) Uani d . 1 1 . .
    H H4 -0.1100 0.2017 0.4190 0.064 Uiso calc R 1 1 . .
    C C5 -0.03793(15) 0.38050(15) 0.32794(11) 0.0444(3) Uani d . 1 1 . .
    H H5 0.0334 0.3263 0.2682 0.053 Uiso calc R 1 1 . .
    C C6 -0.05852(12) 0.53598(13) 0.32705(9) 0.0354(2) Uani d . 1 1 . .
    C C7 -0.19037(14) 0.78288(14) 0.41442(10) 0.0411(2) Uani d . 1 1 . .
    H H7 -0.1036 0.8170 0.3784 0.049 Uiso calc R 1 1 . .
    C C8 0.13999(13) 0.54048(14) 0.15190(10) 0.0404(2) Uani d . 1 1 . .
    H H8A 0.0841 0.5207 0.1027 0.048 Uiso calc R 1 1 . .
    H H8B 0.2179 0.4387 0.1839 0.048 Uiso calc R 1 1 . .
    C C9 0.23062(13) 0.64543(14) 0.08369(9) 0.0376(2) Uani d . 1 1 . .
    C C10 0.39509(14) 0.61395(15) 0.11024(10) 0.0420(3) Uani d . 1 1 . .
    C C11 0.58541(18) 0.4676(2) 0.23780(14) 0.0680(4) Uani d . 1 1 . .
    H H11A 0.6696 0.4611 0.1697 0.102 Uiso calc R 1 1 . .
    H H11B 0.6146 0.3663 0.2880 0.102 Uiso calc R 1 1 . .
    H H11C 0.5773 0.5483 0.2769 0.102 Uiso calc R 1 1 . .
    C C12 0.17940(13) 0.76549(14) -0.00239(10) 0.0400(2) Uani d . 1 1 . .
    H H12 0.2523 0.8176 -0.0358 0.048 Uiso calc R 1 1 . .
    C C13 0.02946(14) 0.82890(14) -0.05290(10) 0.0389(2) Uani d . 1 1 . .
    C C14 -0.11884(15) 0.80690(17) -0.00057(11) 0.0474(3) Uani d . 1 1 . .
    H H14 -0.1272 0.7486 0.0734 0.057 Uiso calc R 1 1 . .
    C C15 -0.25321(16) 0.87026(18) -0.05692(12) 0.0516(3) Uani d . 1 1 . .
    H H15 -0.3495 0.8518 -0.0205 0.062 Uiso calc R 1 1 . .
    C C16 -0.24822(16) 0.96077(15) -0.16646(11) 0.0459(3) Uani d . 1 1 . .
    C C17 -0.10288(17) 0.98621(16) -0.21751(11) 0.0492(3) Uani d . 1 1 . .
    H H17 -0.0966 1.0479 -0.2903 0.059 Uiso calc R 1 1 . .
    C C18 0.03252(15) 0.92197(15) -0.16260(11) 0.0468(3) Uani d . 1 1 . .
    H H18 0.1284 0.9410 -0.1994 0.056 Uiso calc R 1 1 . .
    C C19 -0.3973(2) 1.0316(2) -0.22612(15) 0.0637(4) Uani d . 1 1 . .
    H H19A -0.4829 1.1184 -0.1881 0.076 Uiso calc R 1 1 . .
    H H19B -0.3646 1.0766 -0.3051 0.076 Uiso calc R 1 1 . .
    C C20 -0.4694(3) 0.9162(3) -0.2271(2) 0.0898(7) Uani d . 1 1 . .
    H H20A -0.3902 0.8366 -0.2726 0.135 Uiso calc R 1 1 . .
    H H20B -0.5691 0.9716 -0.2597 0.135 Uiso calc R 1 1 . .
    H H20C -0.4954 0.8656 -0.1496 0.135 Uiso calc R 1 1 . .
    N N1 -0.32728(13) 0.87907(12) 0.46171(9) 0.0449(2) Uani d . 1 1 . .
    O O1 -0.32289(13) 1.02929(12) 0.45450(10) 0.0588(3) Uani d . 1 1 . .
    H H1 -0.4168 1.0924 0.4764 0.088 Uiso calc R 1 1 . .
    O O2 0.01993(10) 0.62061(9) 0.24319(7) 0.0415(2) Uani d . 1 1 . .
    O O3 0.42776(12) 0.50810(14) 0.20593(8) 0.0585(3) Uani d . 1 1 . .
    O O4 0.49093(12) 0.67314(14) 0.05241(10) 0.0682(3) Uani d . 1 1 . .
loop_
    _atom_site_aniso_label
    _atom_site_aniso_U_11
    _atom_site_aniso_U_22
    _atom_site_aniso_U_33
    _atom_site_aniso_U_12
    _atom_site_aniso_U_13
    _atom_site_aniso_U_23
    C1 0.0339(4) 0.0404(5) 0.0323(5) -0.0132(4) -0.0039(4) -0.0013(4)
    C2 0.0490(6) 0.0528(7) 0.0386(6) -0.0196(5) 0.0047(5) -0.0010(5)
    C3 0.0605(8) 0.0540(8) 0.0535(8) -0.0303(6) 0.0014(6) 0.0081(6)
    C4 0.0555(7) 0.0415(6) 0.0603(8) -0.0233(5) -0.0075(6) 0.0018(6)
    C5 0.0447(6) 0.0403(6) 0.0466(6) -0.0179(5) -0.0036(5) -0.0063(5)
    C6 0.0327(4) 0.0379(5) 0.0325(5) -0.0136(4) -0.0053(4) -0.0010(4)
    C7 0.0406(5) 0.0453(6) 0.0345(5) -0.0171(4) -0.0008(4) -0.0064(4)
    C8 0.0390(5) 0.0399(6) 0.0396(6) -0.0159(4) 0.0031(4) -0.0110(4)
    C9 0.0359(5) 0.0424(6) 0.0343(5) -0.0167(4) 0.0024(4) -0.0119(4)
    C10 0.0379(5) 0.0475(6) 0.0390(6) -0.0158(5) -0.0017(4) -0.0107(5)
    C11 0.0469(7) 0.0909(12) 0.0560(9) -0.0153(7) -0.0158(6) -0.0077(8)
    C12 0.0379(5) 0.0447(6) 0.0386(6) -0.0193(4) -0.0002(4) -0.0090(4)
    C13 0.0404(5) 0.0404(6) 0.0371(5) -0.0178(4) -0.0027(4) -0.0085(4)
    C14 0.0444(6) 0.0608(7) 0.0360(6) -0.0254(5) -0.0049(4) 0.0009(5)
    C15 0.0445(6) 0.0660(8) 0.0458(7) -0.0289(6) -0.0081(5) 0.0021(6)
    C16 0.0494(6) 0.0448(6) 0.0456(6) -0.0199(5) -0.0126(5) -0.0032(5)
    C17 0.0578(7) 0.0466(7) 0.0417(6) -0.0251(6) -0.0094(5) 0.0052(5)
    C18 0.0466(6) 0.0471(7) 0.0460(6) -0.0244(5) -0.0041(5) 0.0008(5)
    C19 0.0647(9) 0.0652(9) 0.0617(9) -0.0253(7) -0.0287(7) 0.0077(7)
    C20 0.0947(13) 0.1082(15) 0.0893(13) -0.0635(12) -0.0580(11) 0.0331(11)
    N1 0.0464(5) 0.0425(5) 0.0423(5) -0.0165(4) 0.0006(4) -0.0104(4)
    O1 0.0607(6) 0.0479(5) 0.0677(7) -0.0234(4) 0.0043(5) -0.0207(5)
    O2 0.0445(4) 0.0389(4) 0.0361(4) -0.0188(3) 0.0074(3) -0.0080(3)
    O3 0.0459(5) 0.0795(7) 0.0437(5) -0.0238(5) -0.0092(4) 0.0013(5)
    O4 0.0510(5) 0.0811(7) 0.0752(7) -0.0386(5) -0.0171(5) 0.0124(6)
_geom_special_details
;
All e.s.d.'s (except the e.s.d. in the dihedral angle between two l.s. planes)
are estimated using the full covariance matrix. The cell e.s.d.'s are taken
into account individually in the estimation of e.s.d.'s in distances, angles
and torsion angles; correlations between e.s.d.'s in cell parameters are only
used when they are defined by crystal symmetry. An approximate (isotropic)
treatment of cell e.s.d.'s is used for estimating e.s.d.'s involving l.s.
planes.
;
loop_
    _geom_bond_atom_site_label_1
    _geom_bond_atom_site_label_2
    _geom_bond_site_symmetry_2
    _geom_bond_distance
    _geom_bond_publ_flag
    C1 C2 . 1.3898(15) ?
    C1 C6 . 1.4076(15) ?
    C1 C7 . 1.4582(17) ?
    C2 C3 . 1.376(2) ?
    C2 H2 . 0.9300 ?
    C3 C4 . 1.375(2) ?
    C3 H3 . 0.9300 ?
    C4 C5 . 1.3862(17) ?
    C4 H4 . 0.9300 ?
    C5 C6 . 1.3851(16) ?
    C5 H5 . 0.9300 ?
    C6 O2 . 1.3621(12) ?
    C7 N1 . 1.2692(15) ?
    C7 H7 . 0.9300 ?
    C8 O2 . 1.4392(13) ?
    C8 C9 . 1.4940(15) ?
    C8 H8A . 0.9700 ?
    C8 H8B . 0.9700 ?
    C9 C12 . 1.3387(17) ?
    C9 C10 . 1.4893(16) ?
    C10 O4 . 1.1985(14) ?
    C10 O3 . 1.3320(16) ?
    C11 O3 . 1.4380(17) ?
    C11 H11A . 0.9600 ?
    C11 H11B . 0.9600 ?
    C11 H11C . 0.9600 ?
    C12 C13 . 1.4579(16) ?
    C12 H12 . 0.9300 ?
    C13 C14 . 1.3969(15) ?
    C13 C18 . 1.3984(16) ?
    C14 C15 . 1.3812(18) ?
    C14 H14 . 0.9300 ?
    C15 C16 . 1.3883(18) ?
    C15 H15 . 0.9300 ?
    C16 C17 . 1.3848(18) ?
    C16 C19 . 1.5112(19) ?
    C17 C18 . 1.3777(19) ?
    C17 H17 . 0.9300 ?
    C18 H18 . 0.9300 ?
    C19 C20 . 1.482(2) ?
    C19 H19A . 0.9700 ?
    C19 H19B . 0.9700 ?
    C20 H20A . 0.9600 ?
    C20 H20B . 0.9600 ?
    C20 H20C . 0.9600 ?
    N1 O1 . 1.4039(14) ?
    O1 H1 . 0.8200 ?
loop_
    _geom_angle_atom_site_label_1
    _geom_angle_atom_site_label_2
    _geom_angle_atom_site_label_3
    _geom_angle_site_symmetry_1
    _geom_angle_site_symmetry_3
    _geom_angle
    _geom_angle_publ_flag
    C2 C1 C6 . . 118.34(11) ?
    C2 C1 C7 . . 121.91(10) ?
    C6 C1 C7 . . 119.73(9) ?
    C3 C2 C1 . . 121.56(12) ?
    C3 C2 H2 . . 119.2 ?
    C1 C2 H2 . . 119.2 ?
    C4 C3 C2 . . 119.34(12) ?
    C4 C3 H3 . . 120.3 ?
    C2 C3 H3 . . 120.3 ?
    C3 C4 C5 . . 120.98(12) ?
    C3 C4 H4 . . 119.5 ?
    C5 C4 H4 . . 119.5 ?
    C6 C5 C4 . . 119.63(12) ?
    C6 C5 H5 . . 120.2 ?
    C4 C5 H5 . . 120.2 ?
    O2 C6 C5 . . 124.79(10) ?
    O2 C6 C1 . . 115.07(10) ?
    C5 C6 C1 . . 120.13(10) ?
    N1 C7 C1 . . 120.10(10) ?
    N1 C7 H7 . . 120.0 ?
    C1 C7 H7 . . 120.0 ?
    O2 C8 C9 . . 108.04(9) ?
    O2 C8 H8A . . 110.1 ?
    C9 C8 H8A . . 110.1 ?
    O2 C8 H8B . . 110.1 ?
    C9 C8 H8B . . 110.1 ?
    H8A C8 H8B . . 108.4 ?
    C12 C9 C10 . . 115.74(10) ?
    C12 C9 C8 . . 125.94(11) ?
    C10 C9 C8 . . 118.30(10) ?
    O4 C10 O3 . . 122.56(11) ?
    O4 C10 C9 . . 125.05(12) ?
    O3 C10 C9 . . 112.38(10) ?
    O3 C11 H11A . . 109.5 ?
    O3 C11 H11B . . 109.5 ?
    H11A C11 H11B . . 109.5 ?
    O3 C11 H11C . . 109.5 ?
    H11A C11 H11C . . 109.5 ?
    H11B C11 H11C . . 109.5 ?
    C9 C12 C13 . . 131.31(10) ?
    C9 C12 H12 . . 114.3 ?
    C13 C12 H12 . . 114.3 ?
    C14 C13 C18 . . 116.77(11) ?
    C14 C13 C12 . . 125.70(11) ?
    C18 C13 C12 . . 117.53(10) ?
    C15 C14 C13 . . 121.07(11) ?
    C15 C14 H14 . . 119.5 ?
    C13 C14 H14 . . 119.5 ?
    C14 C15 C16 . . 121.71(11) ?
    C14 C15 H15 . . 119.1 ?
    C16 C15 H15 . . 119.1 ?
    C17 C16 C15 . . 117.40(12) ?
    C17 C16 C19 . . 121.52(12) ?
    C15 C16 C19 . . 121.07(12) ?
    C18 C17 C16 . . 121.33(12) ?
    C18 C17 H17 . . 119.3 ?
    C16 C17 H17 . . 119.3 ?
    C17 C18 C13 . . 121.68(11) ?
    C17 C18 H18 . . 119.2 ?
    C13 C18 H18 . . 119.2 ?
    C20 C19 C16 . . 114.28(13) ?
    C20 C19 H19A . . 108.7 ?
    C16 C19 H19A . . 108.7 ?
    C20 C19 H19B . . 108.7 ?
    C16 C19 H19B . . 108.7 ?
    H19A C19 H19B . . 107.6 ?
    C19 C20 H20A . . 109.5 ?
    C19 C20 H20B . . 109.5 ?
    H20A C20 H20B . . 109.5 ?
    C19 C20 H20C . . 109.5 ?
    H20A C20 H20C . . 109.5 ?
    H20B C20 H20C . . 109.5 ?
    C7 N1 O1 . . 111.99(10) ?
    N1 O1 H1 . . 109.5 ?
    C6 O2 C8 . . 117.90(9) ?
    C10 O3 C11 . . 116.58(11) ?
loop_
    _geom_torsion_atom_site_label_1
    _geom_torsion_atom_site_label_2
    _geom_torsion_atom_site_label_3
    _geom_torsion_atom_site_label_4
    _geom_torsion_site_symmetry_1
    _geom_torsion_site_symmetry_2
    _geom_torsion_site_symmetry_3
    _geom_torsion_site_symmetry_4
    _geom_torsion
    _geom_torsion_publ_flag
    C6 C1 C2 C3 . . . . -1.8(2) ?
    C7 C1 C2 C3 . . . . 179.87(13) ?
    C1 C2 C3 C4 . . . . 0.8(2) ?
    C2 C3 C4 C5 . . . . 0.0(2) ?
    C3 C4 C5 C6 . . . . 0.2(2) ?
    C4 C5 C6 O2 . . . . 179.74(12) ?
    C4 C5 C6 C1 . . . . -1.19(18) ?
    C2 C1 C6 O2 . . . . -178.86(11) ?
    C7 C1 C6 O2 . . . . -0.51(15) ?
    C2 C1 C6 C5 . . . . 1.98(17) ?
    C7 C1 C6 C5 . . . . -179.66(11) ?
    C2 C1 C7 N1 . . . . -30.13(18) ?
    C6 C1 C7 N1 . . . . 151.58(11) ?
    O2 C8 C9 C12 . . . . -84.39(14) ?
    O2 C8 C9 C10 . . . . 97.11(11) ?
    C12 C9 C10 O4 . . . . -9.75(18) ?
    C8 C9 C10 O4 . . . . 168.90(12) ?
    C12 C9 C10 O3 . . . . 171.59(10) ?
    C8 C9 C10 O3 . . . . -9.75(15) ?
    C10 C9 C12 C13 . . . . 179.15(11) ?
    C8 C9 C12 C13 . . . . 0.6(2) ?
    C9 C12 C13 C14 . . . . 19.8(2) ?
    C9 C12 C13 C18 . . . . -161.25(12) ?
    C18 C13 C14 C15 . . . . 2.05(19) ?
    C12 C13 C14 C15 . . . . -178.95(13) ?
    C13 C14 C15 C16 . . . . -1.3(2) ?
    C14 C15 C16 C17 . . . . -0.3(2) ?
    C14 C15 C16 C19 . . . . -178.94(14) ?
    C15 C16 C17 C18 . . . . 1.1(2) ?
    C19 C16 C17 C18 . . . . 179.70(13) ?
    C16 C17 C18 C13 . . . . -0.3(2) ?
    C14 C13 C18 C17 . . . . -1.29(19) ?
    C12 C13 C18 C17 . . . . 179.63(12) ?
    C17 C16 C19 C20 . . . . 131.30(18) ?
    C15 C16 C19 C20 . . . . -50.1(2) ?
    C1 C7 N1 O1 . . . . 177.99(10) ?
    C5 C6 O2 C8 . . . . -3.60(16) ?
    C1 C6 O2 C8 . . . . 177.30(9) ?
    C9 C8 O2 C6 . . . . -169.80(9) ?
    O4 C10 O3 C11 . . . . 0.3(2) ?
    C9 C10 O3 C11 . . . . 178.95(12) ?
loop_
    _geom_hbond_atom_site_label_D
    _geom_hbond_atom_site_label_H
    _geom_hbond_atom_site_label_A
    _geom_hbond_site_symmetry_A
    _geom_hbond_distance_DH
    _geom_hbond_distance_HA
    _geom_hbond_distance_DA
    _geom_hbond_angle_DHA
    _geom_hbond_publ_flag
    O1 H1 N1 2_476 0.82 2.15 2.8568(15) 144.6 y
    C8 H8B O3 1 0.97 2.34 2.7146(18) 102 n
    C12 H12 O4 1 0.93 2.37 2.7742(18) 106 n
    C14 H14 O2 1 0.93 2.51 3.3002(16) 143 y
    C15 H15 O4 1_455 0.93 2.50 3.3524(16) 151.9 y
    C5 H5 Cg2 2_565 0.93 2.94 3.7756(14) 150 y
