# Supplementary material for: (E)-Methyl 3-(4-ethyl­phen­yl)-2-{2-[(E)-(hy­droxy­imino)­meth­yl]phen­oxy­meth­yl}acrylate
Source: Acta Crystallogr Sect E Struct Rep Online. 2011 Sep 30;67(Pt 10):o2753. doi: 10.1107/S1600536811038359 (PMC3201344; doi:10.1107/S1600536811038359)
Supplement: Supplementary file 2 [file e-67-o2753-Isup2.hkl]

#
# h,k,l, Fc-squared, Fo-squared, sigma(Fo-squared) and status flag
#
data_I
_shelx_title ' OJS4E in P-1'
_shelx_refln_list_code          4
_shelx_F_calc_maximum      124.32
_exptl_crystal_F_000       360.00
_reflns_d_resolution_high  0.6415
 
loop_
 _symmetry_equiv_pos_as_xyz
 'x, y, z'
 '-x, -y, -z'
 
_cell_length_a     9.0053
_cell_length_b     9.3655
_cell_length_c    12.1793
_cell_angle_alpha  75.299
_cell_angle_beta   74.756
_cell_angle_gamma  64.891
 
_shelx_F_squared_multiplier     1.000
 
loop_
 _refln_index_h
 _refln_index_k
 _refln_index_l
 _refln_F_squared_calc
 _refln_F_squared_meas
 _refln_F_squared_sigma
 _refln_observed_status
   2   0   0      105.03      116.23      8.93 o
   3   0   0       22.93       25.54      0.55 o
   4   0   0       79.27       88.92      1.17 o
   5   0   0       94.16      112.99      1.48 o
   6   0   0        1.36        1.76      0.15 o
   7   0   0        8.29        8.63      0.58 o
   8   0   0        8.63        7.83      0.54 o
   9   0   0        0.32       -0.22      0.22 o
  10   0   0        2.32        1.95      0.40 o
  11   0   0       15.85       15.78      0.66 o
  12   0   0        1.96        3.01      0.56 o
 -12   1   0        0.02       -0.30      1.10 o
 -11   1   0        0.08       -0.47      0.47 o
 -10   1   0        1.22        1.03      0.48 o
  -9   1   0        0.02       -0.13      0.23 o
  -8   1   0       11.47       11.76      0.45 o
  -7   1   0       26.59       25.90      0.61 o
  -6   1   0        3.33        2.98      0.19 o
  -5   1   0      552.72      584.18      5.81 o
  -4   1   0       21.08       18.52      0.27 o
  -3   1   0        8.11        8.22      0.18 o
  -2   1   0      348.48      372.01      3.51 o
  -1   1   0      228.43      221.39      1.71 o
   0   1   0      397.06      342.47      8.08 o
   1   1   0       42.43       48.75      0.83 o
   2   1   0      219.98      230.45      2.45 o
   3   1   0     1284.08     1326.20     21.51 o
   4   1   0       26.34       21.07      1.17 o
   5   1   0       67.16       62.68      2.51 o
   6   1   0      279.02      281.60      8.46 o
   7   1   0        2.44        2.18      0.82 o
   8   1   0       27.75       23.78      1.88 o
   9   1   0       52.10       52.34      2.90 o
  10   1   0       19.86       20.54      2.08 o
  11   1   0       25.44       25.97      2.40 o
  12   1   0        0.95        0.69      0.25 o
 -11   2   0        0.72        1.31      0.60 o
 -10   2   0        0.77        0.35      0.53 o
  -9   2   0        4.05        4.06      0.63 o
  -8   2   0        8.46       10.12      0.49 o
  -7   2   0        5.21        3.52      0.34 o
  -6   2   0      132.73      131.54      1.79 o
  -5   2   0       32.18       35.91      0.51 o
  -4   2   0       35.55       36.72      0.54 o
  -3   2   0      364.43      393.78      3.66 o
  -2   2   0        0.52       -0.07      0.09 o
  -1   2   0      200.55      228.80      1.99 o
   0   2   0     2877.19     2878.31     21.71 o
   1   2   0     5418.15     5361.00     44.35 o
   2   2   0      235.45      231.71      1.98 o
   3   2   0      880.12      967.55     10.52 o
   4   2   0        1.77        1.38      0.12 o
   5   2   0       60.33       71.74      0.98 o
   6   2   0      220.27      229.69      3.63 o
   7   2   0      172.13      159.30      5.47 o
   8   2   0        6.87        9.38      1.32 o
   9   2   0       11.76       12.94      1.54 o
  10   2   0       65.07       67.96      3.61 o
  11   2   0       20.49       20.74      2.25 o
  12   2   0        8.00       11.93      1.97 o
  13   2   0        0.02       -0.06      1.04 o
 -11   3   0        4.90        8.61      2.02 o
 -10   3   0        1.82        1.35      1.23 o
  -9   3   0        0.08        0.05      0.41 o
  -8   3   0        0.78        0.69      0.43 o
  -7   3   0        6.06        6.60      0.45 o
  -6   3   0        3.95        4.08      0.32 o
  -5   3   0       11.68       11.67      0.38 o
  -4   3   0       19.63       18.87      0.37 o
  -3   3   0      173.38      182.46      1.80 o
  -2   3   0       24.47       20.09      0.37 o
  -1   3   0        1.42        0.50      0.12 o
   0   3   0       72.69       92.99      0.93 o
   1   3   0        0.40        1.30      0.11 o
   2   3   0       12.59       14.30      0.28 o
   3   3   0      596.91      583.65      5.15 o
   4   3   0      157.81      166.33      1.64 o
   5   3   0        9.18        6.33      0.17 o
   6   3   0      394.60      423.03      5.69 o
   7   3   0       73.58       64.92      0.97 o
   8   3   0      173.84      163.18      3.54 o
   9   3   0        0.06        0.43      0.29 o
  10   3   0       96.81      103.41      4.63 o
  11   3   0       14.71       12.89      1.84 o
  12   3   0        0.01        0.69      1.07 o
 -10   4   0        0.54        0.72      0.63 o
  -9   4   0        0.06       -0.45      0.45 o
  -8   4   0        0.35        0.65      0.48 o
  -7   4   0        0.91        1.13      0.48 o
  -6   4   0       16.95       17.12      0.71 o
  -5   4   0       10.74       11.65      0.49 o
  -4   4   0      230.14      239.41      3.32 o
  -3   4   0      111.86      107.32      1.29 o
  -2   4   0       64.92       66.81      1.14 o
  -1   4   0      312.03      342.25      3.34 o
   0   4   0       81.05       95.97      1.01 o
   1   4   0       63.20       53.41      0.66 o
   2   4   0        6.10        1.77      0.15 o
   3   4   0      251.25      295.41      2.73 o
   4   4   0      436.39      490.15      4.39 o
   5   4   0      114.69      126.19      1.33 o
   6   4   0      101.62      109.62      1.18 o
   7   4   0       16.44       15.26      0.41 o
   8   4   0      122.84      118.49      1.95 o
   9   4   0        0.12        0.54      0.24 o
  10   4   0        2.86        2.59      0.27 o
  11   4   0       11.27       10.35      0.50 o
  12   4   0        0.46        0.25      0.22 o
  -9   5   0        0.58        0.23      0.72 o
  -8   5   0        0.58        0.72      0.53 o
  -7   5   0        3.57        3.42      0.50 o
  -6   5   0       39.26       41.75      1.18 o
  -5   5   0      238.10      236.39      3.71 o
  -4   5   0        5.69        4.90      0.46 o
  -3   5   0        6.86        6.12      0.32 o
  -2   5   0        4.01        2.82      0.25 o
  -1   5   0      190.65      218.40      2.46 o
   0   5   0      122.77      156.48      1.57 o
   1   5   0      552.97      528.68      4.88 o
   2   5   0      437.94      473.66      4.78 o
   3   5   0      181.48      194.51      1.93 o
   4   5   0       47.36       59.40      0.82 o
   5   5   0      109.23      117.11      1.33 o
   6   5   0       38.83       37.29      0.66 o
   7   5   0        5.70        4.17      0.25 o
   8   5   0       16.83       13.51      0.56 o
   9   5   0       30.54       30.02      0.80 o
  10   5   0        9.16        9.66      0.59 o
  11   5   0        0.02       -0.27      0.27 o
  12   5   0        0.01        0.49      0.39 o
  13   5   0        0.51        0.58      0.39 o
  -9   6   0        0.20       -0.35      0.79 o
  -8   6   0        0.79        1.15      0.77 o
  -7   6   0        1.34        2.10      0.87 o
  -6   6   0       58.38       56.56      1.48 o
  -5   6   0       76.15       81.26      1.80 o
  -4   6   0       68.53       65.94      1.73 o
  -3   6   0        2.36        1.54      0.44 o
  -2   6   0      146.03      147.88      1.94 o
  -1   6   0       76.15       80.77      1.05 o
   0   6   0       83.24       80.10      1.11 o
   1   6   0       33.82       32.06      0.60 o
   2   6   0      132.05      129.92      1.55 o
   3   6   0       33.36       35.57      0.60 o
   4   6   0      236.12      247.12      3.48 o
   5   6   0       33.68       25.19      0.56 o
   6   6   0       98.26       94.82      1.38 o
   7   6   0       25.03       22.48      0.63 o
   8   6   0       37.05       34.26      0.83 o
   9   6   0       34.10       31.73      0.79 o
  10   6   0       12.14        9.99      0.53 o
  11   6   0       12.74       12.83      1.37 o
  12   6   0        1.38        1.80      0.58 o
  13   6   0        0.89        1.17      0.50 o
  -8   7   0        0.37        0.21      0.65 o
  -7   7   0        0.98       -0.29      0.63 o
  -6   7   0        5.92        4.32      0.84 o
  -5   7   0        0.31       -0.13      1.78 o
  -4   7   0        1.28        0.74      0.52 o
  -3   7   0        1.72        1.89      0.45 o
  -2   7   0        5.29        5.59      0.45 o
  -1   7   0       14.49        9.92      0.47 o
   0   7   0       79.78       76.70      1.26 o
   1   7   0        1.31        1.62      0.28 o
   2   7   0      148.34      156.98      2.64 o
   3   7   0       60.99       62.11      1.12 o
   4   7   0      102.25      100.42      1.54 o
   5   7   0      618.47      588.60      6.70 o
   6   7   0      161.35      155.44      2.34 o
   7   7   0       37.47       31.58      1.08 o
   8   7   0        3.58        2.79      0.44 o
   9   7   0        0.10        0.00      0.30 o
  10   7   0        0.01       -0.39      0.41 o
  11   7   0        0.07       -0.32      0.95 o
  12   7   0        0.25        1.02      0.60 o
  13   7   0        0.82        0.84      0.60 o
  -7   8   0        1.04        0.32      0.68 o
  -6   8   0        0.49       -0.39      0.61 o
  -5   8   0        2.97        3.47      0.78 o
  -4   8   0        4.49        4.72      1.47 o
  -3   8   0        0.10       -0.20      0.52 o
  -2   8   0        0.16       -0.20      0.41 o
  -1   8   0        2.01        1.71      0.62 o
   0   8   0       40.79       33.54      1.00 o
   1   8   0        0.25       -0.34      0.34 o
   2   8   0       54.12       63.34      1.20 o
   3   8   0       51.49       55.04      1.20 o
   4   8   0       54.75       49.55      1.36 o
   5   8   0       91.99       88.90      1.76 o
   6   8   0       10.16       10.65      0.71 o
   7   8   0       13.66       13.89      0.92 o
   8   8   0       16.65       16.85      0.85 o
   9   8   0        0.67       -0.11      0.38 o
  10   8   0        0.01       -0.28      0.48 o
  11   8   0        7.53        9.35      0.83 o
  12   8   0        6.34        7.05      0.76 o
  -6   9   0        0.00        0.07      0.72 o
  -5   9   0        0.79        1.24      1.05 o
  -4   9   0        0.39        0.98      1.62 o
  -3   9   0        8.33        9.10      0.82 o
  -2   9   0        3.56        3.97      0.86 o
  -1   9   0        4.70        4.95      0.55 o
   0   9   0        2.28        0.95      0.48 o
   1   9   0        3.00        1.15      0.47 o
   2   9   0       71.43       71.10      1.75 o
   3   9   0       29.97       30.23      0.97 o
   4   9   0       61.42       59.68      1.88 o
   5   9   0      122.52      123.42      2.39 o
   6   9   0        3.86        3.46      0.50 o
   7   9   0        2.19        1.58      0.50 o
   8   9   0        2.23        1.81      0.53 o
   9   9   0        5.44        2.95      0.54 o
  10   9   0        6.69        8.59      0.88 o
  11   9   0        6.87        7.48      0.86 o
  12   9   0        0.29        0.84      0.59 o
  -5  10   0        1.52        1.39      1.09 o
  -4  10   0        0.15        1.29      1.31 o
  -3  10   0        0.28        0.09      0.54 o
  -2  10   0        2.87        3.86      1.45 o
  -1  10   0        3.22        3.18      1.34 o
   0  10   0        0.00       -0.15      0.62 o
   1  10   0        2.34        2.17      0.65 o
   2  10   0        5.70        3.25      0.87 o
   3  10   0        1.50        1.88      0.54 o
   4  10   0       43.47       45.62      1.41 o
   5  10   0       42.15       40.74      1.17 o
   6  10   0       17.18       12.67      1.52 o
   7  10   0        3.54        3.62      0.77 o
   8  10   0        7.90        9.60      0.99 o
   9  10   0        3.07        2.27      0.77 o
  10  10   0        6.99        8.60      1.10 o
  11  10   0        0.99       -0.14      1.26 o
  12  10   0        8.13        8.96      1.95 o
  -3  11   0        0.10        0.09      1.25 o
  -2  11   0       10.81       12.96      1.92 o
  -1  11   0       14.96       16.68      2.10 o
   0  11   0        2.17        2.43      1.26 o
   1  11   0        6.08        7.04      1.12 o
   2  11   0        0.20       -0.21      0.76 o
   3  11   0       10.58        9.94      0.98 o
   4  11   0        1.14        2.17      0.73 o
   5  11   0        0.14        0.79      0.84 o
   6  11   0        1.32        3.25      1.40 o
   7  11   0        0.62        0.09      0.66 o
   8  11   0        4.99        6.64      0.98 o
   9  11   0        0.65        1.33      1.41 o
  10  11   0        0.01        0.63      0.72 o
  11  11   0        0.07       -0.38      0.70 o
  -2  12   0        2.24        4.81      1.72 o
  -1  12   0        0.47        1.47      1.50 o
   0  12   0       19.18       25.96      2.55 o
   1  12   0        2.26        2.47      1.61 o
   2  12   0        0.91        0.37      1.28 o
   3  12   0        7.20        6.08      1.11 o
   4  12   0        0.05        0.30      0.91 o
   5  12   0        0.01        1.21      1.39 o
   6  12   0        2.78        5.52      1.77 o
   7  12   0        0.31        0.13      1.40 o
   8  12   0        1.51        4.18      1.54 o
   9  12   0        0.53       -0.74      0.74 o
  10  12   0        0.89        0.63      2.28 o
  11  12   0        0.13       -0.88      0.88 o
   0  13   0        6.37       10.50      1.97 o
   1  13   0       13.06       15.41      2.21 o
   2  13   0        1.30        2.21      1.45 o
   3  13   0        1.98        0.00      2.12 o
   4  13   0        0.19        0.25      1.65 o
   5  13   0        2.37        1.50      1.56 o
   6  13   0        2.81        3.18      1.62 o
   7  13   0        5.86        6.57      1.84 o
   8  13   0        0.46        1.72      1.48 o
   9  13   0        5.27        7.08      1.80 o
   4  14   0        1.67       -1.53      1.53 o
   5  14   0        0.33       -1.34      1.34 o
   6  14   0        0.37       -0.65      1.53 o
  -8 -13   1        1.01        2.57      1.65 o
  -7 -13   1        0.02        0.00      1.47 o
  -6 -13   1        2.88        0.63      1.56 o
  -5 -13   1        0.41       -1.31      1.31 o
  -4 -13   1        1.10        1.20      1.61 o
  -3 -13   1        3.98        3.05      1.39 o
  -2 -13   1        0.07       -1.15      1.15 o
  -1 -13   1        2.12        3.34      1.67 o
 -10 -12   1        0.58        1.79      1.61 o
  -9 -12   1        0.86       -0.06      1.28 o
  -8 -12   1       22.84       22.38      2.40 o
  -7 -12   1        3.68        0.66      1.45 o
  -6 -12   1        3.06       -0.24      1.45 o
  -5 -12   1        1.34        1.45      1.58 o
  -4 -12   1        2.05        2.22      1.59 o
  -3 -12   1        0.39        0.20      0.91 o
  -2 -12   1        0.56       -0.19      1.19 o
  -1 -12   1        1.08       -1.26      1.26 o
   0 -12   1       10.34       13.03      2.05 o
   1 -12   1        2.62        3.86      1.65 o
 -11 -11   1        1.91        1.77      0.83 o
 -10 -11   1        1.71        2.71      0.86 o
  -9 -11   1        3.37        5.81      0.98 o
  -8 -11   1        0.11        0.81      1.32 o
  -7 -11   1        0.07        0.29      0.73 o
  -6 -11   1        6.44       11.10      1.81 o
  -5 -11   1       76.48       81.33      4.16 o
  -4 -11   1       24.49       26.22      1.59 o
  -3 -11   1        0.05        0.15      0.85 o
  -2 -11   1        1.88        1.27      1.22 o
  -1 -11   1        0.01       -0.81      0.82 o
   0 -11   1        0.31        0.80      1.25 o
   1 -11   1        0.21       -0.95      1.20 o
   2 -11   1        0.13       -0.99      1.20 o
   3 -11   1        0.01        1.42      1.42 o
 -12 -10   1        1.51        2.21      1.17 o
 -11 -10   1        4.60        5.36      1.01 o
 -10 -10   1        1.56        0.96      1.15 o
  -9 -10   1       13.39       15.40      1.38 o
  -8 -10   1        5.44        5.84      0.91 o
  -7 -10   1       15.52       16.51      1.27 o
  -6 -10   1        6.54        5.72      0.88 o
  -5 -10   1       10.80        8.72      0.73 o
  -4 -10   1       10.60       11.01      0.94 o
  -3 -10   1       12.74       14.57      0.88 o
  -2 -10   1        0.28        1.02      0.54 o
  -1 -10   1        6.48        3.91      0.86 o
   0 -10   1        0.22        0.01      0.61 o
   1 -10   1        5.70        2.68      1.36 o
   2 -10   1        4.62        3.45      1.43 o
   3 -10   1        0.05       -0.43      0.96 o
   4 -10   1        0.38       -1.07      1.07 o
   5 -10   1        0.20       -1.28      1.28 o
 -12  -9   1        1.88        1.72      0.83 o
 -11  -9   1        2.02        3.01      0.72 o
 -10  -9   1        0.74        0.45      1.39 o
  -9  -9   1        1.74        2.86      0.99 o
  -8  -9   1        0.51       -0.14      0.45 o
  -7  -9   1       18.28       19.83      1.01 o
  -6  -9   1       17.46       17.86      0.99 o
  -5  -9   1       58.19       59.01      1.34 o
  -4  -9   1        0.29        0.02      0.37 o
  -3  -9   1       18.18       18.83      0.78 o
  -2  -9   1        7.36        6.32      0.66 o
  -1  -9   1        0.24       -0.35      0.51 o
   0  -9   1       14.53       11.82      0.93 o
   1  -9   1       10.99        8.08      0.72 o
   2  -9   1       55.85       58.52      2.28 o
   3  -9   1       14.86       14.61      0.86 o
   4  -9   1        0.77        1.43      0.80 o
   5  -9   1        0.38        0.39      0.70 o
   6  -9   1        0.69        1.16      0.78 o
 -12  -8   1        7.07        7.83      0.81 o
 -11  -8   1       16.25       19.15      2.82 o
 -10  -8   1        0.24       -0.37      0.50 o
  -9  -8   1        0.10        0.08      0.40 o
  -8  -8   1       18.78       16.99      1.27 o
  -7  -8   1       14.64       12.63      0.77 o
  -6  -8   1       42.20       39.79      1.15 o
  -5  -8   1        0.06        0.51      0.32 o
  -4  -8   1        0.05        0.07      0.31 o
  -3  -8   1       25.99       25.02      0.84 o
  -2  -8   1       55.25       64.27      1.26 o
  -1  -8   1       25.10       20.15      0.72 o
   0  -8   1        2.16        1.46      0.38 o
   1  -8   1       69.15       64.89      1.34 o
   2  -8   1        2.28        2.20      0.53 o
   3  -8   1       49.47       50.58      2.01 o
   4  -8   1        0.42        1.64      0.81 o
   5  -8   1        1.70        2.18      0.74 o
   6  -8   1        4.71        4.29      0.88 o
   7  -8   1        0.00        0.11      0.69 o
 -12  -7   1        1.78        1.95      0.74 o
 -11  -7   1       12.99       14.72      0.92 o
 -10  -7   1        0.38       -0.13      0.45 o
  -9  -7   1       31.68       30.36      0.98 o
  -8  -7   1        9.93        5.77      0.53 o
  -7  -7   1        0.00       -0.35      0.35 o
  -6  -7   1       39.63       35.88      1.03 o
  -5  -7   1      297.18      313.29      3.81 o
  -4  -7   1       28.83       29.12      0.78 o
  -3  -7   1        0.27        0.33      0.25 o
  -2  -7   1       12.33       12.39      0.47 o
  -1  -7   1        1.46        1.99      0.32 o
   0  -7   1        1.47        0.85      0.33 o
   1  -7   1       23.10       24.31      1.02 o
   2  -7   1       51.63       46.64      1.30 o
   3  -7   1        0.34        0.44      0.42 o
   4  -7   1        0.08        0.14      0.49 o
   5  -7   1        4.63        3.99      0.71 o
   6  -7   1        0.80        0.89      0.63 o
   7  -7   1        0.75        0.25      0.65 o
   8  -7   1        0.04       -0.23      0.65 o
 -12  -6   1        3.07        2.66      0.45 o
 -11  -6   1        8.21        7.93      0.79 o
 -10  -6   1       39.39       38.72      1.33 o
  -9  -6   1        3.88        3.70      0.53 o
  -8  -6   1       39.76       32.34      0.73 o
  -7  -6   1       52.17       45.85      0.91 o
  -6  -6   1       12.20        8.22      0.38 o
  -5  -6   1      139.82      146.16      1.98 o
  -4  -6   1       54.94       54.36      0.90 o
  -3  -6   1        0.00        0.25      0.18 o
  -2  -6   1      120.73      111.77      1.33 o
  -1  -6   1        1.44        0.85      0.21 o
   0  -6   1       19.02       23.33      0.56 o
   1  -6   1        4.44        3.97      0.29 o
   2  -6   1        8.79        6.35      0.41 o
   3  -6   1        3.47        2.47      0.39 o
   4  -6   1      111.72      101.58      2.29 o
   5  -6   1       17.25       17.64      0.84 o
   6  -6   1        7.20        5.28      0.61 o
   7  -6   1        1.74        1.73      0.64 o
   8  -6   1        0.56       -0.06      0.58 o
   9  -6   1        1.12        1.88      0.89 o
 -13  -5   1        0.00        0.17      0.43 o
 -12  -5   1        1.22        1.04      0.46 o
 -11  -5   1        0.53        0.27      0.41 o
 -10  -5   1        4.54        3.08      0.51 o
  -9  -5   1       42.67       36.01      0.94 o
  -8  -5   1      101.99       93.18      1.77 o
  -7  -5   1       35.39       25.78      0.61 o
  -6  -5   1       12.74       14.69      0.44 o
  -5  -5   1        0.00        0.58      0.27 o
  -4  -5   1        1.19        0.13      0.20 o
  -3  -5   1      105.83      120.40      1.25 o
  -2  -5   1      205.53      232.24      2.31 o
  -1  -5   1       21.67       13.39      0.38 o
   0  -5   1       11.36       17.17      0.42 o
   1  -5   1        2.08        4.87      0.24 o
   2  -5   1       91.76       93.85      1.23 o
   3  -5   1        1.38        0.48      0.24 o
   4  -5   1        5.69        6.86      0.51 o
   5  -5   1        5.31        4.24      0.53 o
   6  -5   1        7.18        6.51      0.57 o
   7  -5   1       13.38       14.18      0.78 o
   8  -5   1        1.65        1.56      0.58 o
   9  -5   1        2.07        3.12      0.67 o
 -13  -4   1        0.57        0.71      0.39 o
 -12  -4   1        0.01        0.39      0.36 o
 -11  -4   1        1.33        1.97      0.32 o
 -10  -4   1        2.57        2.35      0.31 o
  -9  -4   1        0.54        0.54      0.23 o
  -8  -4   1       69.61       63.06      1.23 o
  -7  -4   1        0.18        1.20      0.17 o
  -6  -4   1        0.08        0.04      0.14 o
  -5  -4   1        8.27       11.21      0.29 o
  -4  -4   1      237.84      285.62      2.83 o
  -3  -4   1        4.72        4.70      0.17 o
  -2  -4   1        3.27        3.05      0.19 o
  -1  -4   1       56.36       54.84      0.68 o
   0  -4   1      232.25      291.17      2.62 o
   1  -4   1      799.78      836.17      7.06 o
   2  -4   1        2.55        1.53      0.18 o
   3  -4   1      127.79      138.16      1.45 o
   4  -4   1       15.46       19.78      0.52 o
   5  -4   1        0.88        0.09      0.24 o
   6  -4   1       58.16       54.01      2.36 o
   7  -4   1        8.02        9.22      0.64 o
   8  -4   1        0.90        0.73      0.48 o
   9  -4   1        0.28       -0.09      0.74 o
  10  -4   1        2.67        3.31      0.64 o
 -12  -3   1        1.67        1.85      0.35 o
 -11  -3   1        3.06        3.02      0.30 o
 -10  -3   1        7.25        8.37      1.13 o
  -9  -3   1        0.02       -0.16      0.16 o
  -8  -3   1        1.13        1.71      0.17 o
  -7  -3   1      348.07      330.17      3.67 o
  -6  -3   1        0.41        0.10      0.13 o
  -5  -3   1       10.28       11.91      0.28 o
  -4  -3   1     1618.76     1855.01     18.14 o
  -3  -3   1      107.48      107.88      1.16 o
  -2  -3   1       25.01       25.40      0.34 o
  -1  -3   1      379.31      410.61      3.69 o
   0  -3   1      126.52      114.05      1.11 o
   1  -3   1      939.55     1052.93      8.77 o
   2  -3   1        2.89        3.46      0.18 o
   3  -3   1      297.15      300.57      2.65 o
   4  -3   1       30.62       27.64      0.57 o
   5  -3   1       11.45       10.27      0.39 o
   6  -3   1       37.68       36.75      0.79 o
   7  -3   1        5.23        5.14      0.71 o
   8  -3   1        1.27        1.91      0.68 o
   9  -3   1        0.24        0.52      0.41 o
  10  -3   1        0.04        0.11      0.46 o
  11  -3   1        0.12        2.24      1.53 o
 -12  -2   1        5.66        6.68      0.41 o
 -11  -2   1        3.67        4.05      1.21 o
 -10  -2   1       12.10       13.60      1.78 o
  -9  -2   1        0.61        1.34      0.95 o
  -8  -2   1       14.60       15.96      0.75 o
  -7  -2   1       60.24       53.31      1.10 o
  -6  -2   1       16.06       11.18      0.32 o
  -5  -2   1       69.88       71.87      1.02 o
  -4  -2   1       11.07       22.74      0.32 o
  -3  -2   1        7.74       11.58      0.26 o
  -2  -2   1     1022.66      990.70      7.79 o
  -1  -2   1      491.26      526.99      4.19 o
   0  -2   1      339.62      347.00      2.81 o
   1  -2   1       35.69       43.96      0.49 o
   2  -2   1       34.15       34.22      0.42 o
   3  -2   1      202.46      213.64      2.02 o
   4  -2   1       21.57       15.82      0.34 o
   5  -2   1       82.39       95.28      1.03 o
   6  -2   1        0.30       -0.16      0.16 o
   7  -2   1        1.61        1.71      0.29 o
   8  -2   1        9.78        9.20      0.47 o
   9  -2   1        0.05       -0.18      0.34 o
  10  -2   1        5.98        7.25      1.58 o
  11  -2   1        2.07        1.21      0.66 o
 -12  -1   1        1.28        1.06      0.45 o
 -11  -1   1        0.00        2.35      1.21 o
 -10  -1   1      100.38       95.61      3.92 o
  -9  -1   1       28.88       29.10      1.01 o
  -8  -1   1       14.28       14.98      0.72 o
  -7  -1   1       53.76       57.13      1.14 o
  -6  -1   1        7.11        6.75      0.24 o
  -5  -1   1        9.89        9.64      0.27 o
  -4  -1   1       72.43       92.26      1.22 o
  -3  -1   1        0.48        0.87      0.09 o
  -2  -1   1       12.84       15.15      0.34 o
  -1  -1   1     4803.99     4820.67     38.81 o
   0  -1   1       76.81       69.77      0.61 o
   1  -1   1      357.12      400.04      3.16 o
   2  -1   1        2.07        1.76      0.10 o
   3  -1   1       19.27       16.96      0.25 o
   4  -1   1      440.22      452.02      4.03 o
   5  -1   1        5.19        4.05      0.16 o
   6  -1   1      363.07      366.25      3.73 o
   7  -1   1       11.81       12.22      0.42 o
   8  -1   1        3.64        3.30      0.34 o
   9  -1   1        2.38        1.97      0.28 o
  10  -1   1        0.29        0.01      0.29 o
  11  -1   1        3.40        4.33      0.68 o
  12  -1   1        0.01        0.09      1.39 o
 -12   0   1        0.59        0.24      0.49 o
 -11   0   1        0.18        1.05      1.03 o
 -10   0   1        4.66        4.93      0.40 o
  -9   0   1        0.44        0.01      0.21 o
  -8   0   1       35.52       35.06      0.86 o
  -7   0   1       63.33       63.19      1.28 o
  -6   0   1      126.04      119.96      1.80 o
  -5   0   1      119.48      127.13      1.67 o
  -4   0   1       29.91       32.82      0.53 o
  -3   0   1      362.60      406.51      4.52 o
  -2   0   1      342.61      369.94      5.67 o
  -1   0   1      210.46      217.52      2.11 o
   1   0   1      624.38      637.90      5.90 o
   2   0   1     3203.30     3303.49     37.06 o
   3   0   1      592.45      579.27      6.95 o
   4   0   1      728.75      755.74      9.00 o
   5   0   1        6.46        4.66      0.19 o
   6   0   1        0.47        0.90      0.14 o
   7   0   1      140.93      137.83      2.70 o
   8   0   1      108.45      108.56      2.55 o
   9   0   1       13.66       12.26      0.93 o
  10   0   1        0.03       -0.30      0.30 o
  11   0   1        1.50        1.34      0.30 o
  12   0   1        0.02        0.19      0.44 o
 -11   1   1        0.06        0.13      0.50 o
 -10   1   1        4.65        3.70      0.60 o
  -9   1   1        4.13        4.59      0.40 o
  -8   1   1        1.17        1.08      0.25 o
  -7   1   1      167.63      162.62      2.38 o
  -6   1   1      131.65      136.02      1.65 o
  -5   1   1      144.97      152.93      1.66 o
  -4   1   1      528.48      575.57      5.10 o
  -3   1   1       13.22       16.22      0.25 o
  -2   1   1        9.17        3.19      0.13 o
  -1   1   1      988.67      967.58      6.95 o
   0   1   1      373.43      408.30      3.41 o
   1   1   1     2156.24     2033.69     17.01 o
   2   1   1      342.13      383.01      3.99 o
   3   1   1      527.16      559.93     10.96 o
   4   1   1       17.68        8.75      0.76 o
   5   1   1       46.27       60.41      2.44 o
   6   1   1       19.43       13.35      1.21 o
   7   1   1      290.48      289.45      8.90 o
   8   1   1       56.84       58.19      3.01 o
   9   1   1       14.77       15.27      1.70 o
  10   1   1        0.30        0.30      0.99 o
  11   1   1        9.32       10.80      1.84 o
  12   1   1        1.56        0.49      1.20 o
 -11   2   1        0.08       -0.06      0.54 o
 -10   2   1        0.00       -0.49      0.49 o
  -9   2   1        4.45        3.90      0.48 o
  -8   2   1        3.50        2.78      0.35 o
  -7   2   1       67.66       65.15      1.24 o
  -6   2   1      123.04      124.33      1.93 o
  -5   2   1        1.12        2.04      0.17 o
  -4   2   1     1106.28     1147.00     11.47 o
  -3   2   1        7.94       14.03      0.28 o
  -2   2   1        0.24        0.26      0.08 o
  -1   2   1      796.30      825.44      6.86 o
   0   2   1     4003.79     4337.20     35.89 o
   1   2   1     2200.18     2318.51     20.13 o
   2   2   1      165.72      182.89      1.57 o
   3   2   1      147.28      119.76      1.18 o
   4   2   1        0.18        0.67      0.10 o
   5   2   1       12.62       16.50      0.49 o
   6   2   1       16.35       15.57      1.26 o
   7   2   1      331.34      306.87      9.28 o
   8   2   1        6.85        6.12      1.12 o
   9   2   1        0.02       -0.60      0.60 o
  10   2   1       12.31        6.90      1.40 o
  11   2   1        4.07        3.18      1.28 o
  12   2   1        0.74        1.59      1.20 o
  13   2   1        2.14        2.03      1.40 o
 -10   3   1        0.10       -0.09      0.60 o
  -9   3   1        5.35        5.99      0.79 o
  -8   3   1        0.55       -0.19      0.38 o
  -7   3   1       11.06       11.21      0.55 o
  -6   3   1       34.78       33.45      0.75 o
  -5   3   1       87.82       88.14      1.17 o
  -4   3   1        3.21        3.03      0.20 o
  -3   3   1       90.78       93.86      1.03 o
  -2   3   1       26.39       27.85      0.41 o
  -1   3   1       35.75       45.14      0.52 o
   0   3   1      175.91      183.97      2.18 o
   1   3   1      697.02      789.52      6.52 o
   2   3   1       28.51       27.01      0.38 o
   3   3   1      206.30      213.57      1.97 o
   4   3   1        0.45       -0.03      0.06 o
   5   3   1      102.09      125.03      1.25 o
   6   3   1      216.23      252.29      3.45 o
   7   3   1       62.71       60.00      1.00 o
   8   3   1       36.77       35.99      1.09 o
   9   3   1        1.63        0.44      0.80 o
  10   3   1       30.92       36.09      2.54 o
  11   3   1        7.23        7.60      1.54 o
  12   3   1        0.43       -0.14      1.04 o
 -10   4   1        0.13        0.62      0.52 o
  -9   4   1        0.36        0.13      0.67 o
  -8   4   1        0.00       -0.39      0.67 o
  -7   4   1        7.31        8.12      0.81 o
  -6   4   1        2.08        1.67      0.38 o
  -5   4   1        0.07       -0.19      0.30 o
  -4   4   1       25.44       22.14      0.58 o
  -3   4   1        0.19        0.00      0.14 o
  -2   4   1        5.65        6.82      0.26 o
  -1   4   1       83.02       95.63      0.97 o
   0   4   1      269.87      315.44      3.00 o
   1   4   1      967.47     1072.92      9.89 o
   2   4   1      221.52      222.16      2.26 o
   3   4   1      104.21      131.25      1.32 o
   4   4   1      203.48      233.60      2.33 o
   5   4   1      151.07      148.01      1.42 o
   6   4   1       66.31       72.46      0.83 o
   7   4   1        0.85        1.57      0.17 o
   8   4   1      105.17       99.38      1.44 o
   9   4   1        3.52        3.95      0.29 o
  10   4   1        2.15        2.95      0.46 o
  -9   5   1        0.02       -0.54      0.54 o
  -8   5   1        0.35        0.36      0.52 o
  -7   5   1        0.51        0.85      0.54 o
  -6   5   1        0.13       -0.15      0.37 o
  -5   5   1        9.27        9.05      0.71 o
  -4   5   1        3.02        3.34      0.44 o
  -3   5   1       22.74       24.66      0.50 o
  -2   5   1        9.39       11.79      0.39 o
  -1   5   1       44.01       53.65      1.09 o
   0   5   1       48.75       60.64      0.93 o
   1   5   1       73.73       82.75      1.26 o
   2   5   1      213.00      278.32      2.66 o
   3   5   1        0.08       -0.13      0.13 o
   4   5   1     1789.01     1845.04     17.07 o
   5   5   1        5.60        2.58      0.18 o
   6   5   1      113.98      103.73      1.49 o
   7   5   1       46.91       38.49      0.75 o
   8   5   1        4.04        2.69      0.27 o
   9   5   1        0.68        0.07      0.21 o
  10   5   1       23.41       22.53      0.66 o
  11   5   1       17.83       16.46      0.55 o
  12   5   1        1.22        1.04      0.31 o
  13   5   1        3.27        2.98      0.52 o
  -9   6   1        1.73        0.46      0.99 o
  -8   6   1        0.01       -0.66      0.67 o
  -7   6   1        0.18        0.05      0.56 o
  -6   6   1        3.60        3.95      0.56 o
  -5   6   1       45.86       46.27      1.30 o
  -4   6   1       77.08       81.15      1.96 o
  -3   6   1        0.10       -0.37      0.37 o
  -2   6   1        0.32       -0.32      0.32 o
  -1   6   1        5.54        5.59      0.31 o
   0   6   1       35.61       30.42      0.74 o
   1   6   1      169.98      171.11      1.94 o
   2   6   1       68.05       76.70      1.05 o
   3   6   1       42.40       53.79      0.77 o
   4   6   1       39.53       30.66      0.63 o
   5   6   1       40.20       40.92      0.72 o
   6   6   1       18.46       19.50      0.66 o
   7   6   1        0.19       -0.14      0.14 o
   8   6   1      102.45      101.89      1.67 o
   9   6   1        0.01       -0.25      0.25 o
  10   6   1        1.98        2.10      0.46 o
  11   6   1        1.30        0.39      0.53 o
  12   6   1        3.98        2.02      0.57 o
  13   6   1        0.59        0.14      0.47 o
  -8   7   1        1.03        1.93      0.72 o
  -7   7   1        0.32        0.97      0.66 o
  -6   7   1        0.84        0.08      0.60 o
  -5   7   1       32.19       33.66      2.90 o
  -4   7   1        0.00       -0.23      0.70 o
  -3   7   1        0.78        0.87      0.42 o
  -2   7   1       14.84       16.44      0.67 o
  -1   7   1       31.93       31.21      0.83 o
   0   7   1       46.26       54.44      1.31 o
   1   7   1       22.82       27.44      0.70 o
   2   7   1        0.41        0.17      0.24 o
   3   7   1       47.44       54.50      1.03 o
   4   7   1        5.63        4.23      0.29 o
   5   7   1      335.61      332.00      3.64 o
   6   7   1        0.03       -0.11      0.25 o
   7   7   1       30.83       33.10      0.97 o
   8   7   1       16.52       13.96      0.71 o
   9   7   1        0.01       -0.29      0.29 o
  10   7   1        2.53        1.73      0.50 o
  11   7   1        0.21       -0.27      0.41 o
  12   7   1        9.91        9.82      0.98 o
  13   7   1        2.17        2.19      0.66 o
  -7   8   1        0.01        0.02      0.69 o
  -6   8   1        0.56        0.96      1.06 o
  -5   8   1       12.79       12.64      1.02 o
  -4   8   1        0.57        0.58      0.68 o
  -3   8   1        0.33       -0.17      0.51 o
  -2   8   1        5.98        6.50      0.63 o
  -1   8   1       13.63       11.49      1.26 o
   0   8   1       56.77       45.62      1.14 o
   1   8   1      283.72      273.70      3.84 o
   2   8   1        2.32        1.45      0.32 o
   3   8   1        0.44        0.30      0.29 o
   4   8   1       17.62       18.48      0.88 o
   5   8   1        1.80        3.21      0.35 o
   6   8   1       59.16       56.54      1.36 o
   7   8   1       17.40       15.90      0.85 o
   8   8   1        4.67        3.61      0.54 o
   9   8   1        5.06        4.32      0.53 o
  10   8   1        1.22        0.33      0.48 o
  11   8   1       11.86       13.47      1.20 o
  12   8   1        0.05        0.08      0.49 o
  13   8   1        0.02        0.13      0.68 o
  -6   9   1        0.24       -0.68      0.68 o
  -5   9   1        0.25        0.29      0.67 o
  -4   9   1        1.18        1.20      1.28 o
  -3   9   1       10.94       11.61      1.14 o
  -2   9   1        0.46        1.10      2.25 o
  -1   9   1        0.09       -0.24      0.38 o
   0   9   1        8.73        8.12      0.61 o
   1   9   1       39.23       33.07      1.20 o
   2   9   1        6.96        5.70      0.63 o
   3   9   1       15.36       12.55      0.65 o
   4   9   1       18.69       18.23      0.93 o
   5   9   1        0.00       -0.03      0.33 o
   6   9   1        9.34        8.69      0.62 o
   7   9   1       10.10       10.65      0.75 o
   8   9   1        2.12        4.27      0.59 o
   9   9   1       14.37       13.03      1.02 o
  10   9   1        1.11       -0.29      0.54 o
  11   9   1        3.61        4.66      0.78 o
  12   9   1        0.39        0.14      0.75 o
  -5  10   1        0.56        1.47      1.01 o
  -4  10   1        1.50        1.25      1.29 o
  -3  10   1       13.48       14.69      0.68 o
  -2  10   1        1.69        1.64      1.17 o
  -1  10   1        7.21        9.14      1.59 o
   0  10   1       22.25       16.90      1.62 o
   1  10   1        9.84        8.21      0.77 o
   2  10   1       24.75       29.15      1.18 o
   3  10   1        0.18       -0.44      0.44 o
   4  10   1       13.55       12.99      0.82 o
   5  10   1       15.49       16.59      0.77 o
   6  10   1        0.06       -0.01      0.66 o
   7  10   1        0.02       -0.12      0.46 o
   8  10   1       23.31       21.89      1.32 o
   9  10   1        5.41        5.29      1.05 o
  10  10   1        0.42       -0.04      0.61 o
  11  10   1        0.30       -0.27      1.03 o
  12  10   1        3.20        3.40      0.77 o
  -3  11   1        0.11       -0.11      1.07 o
  -2  11   1        6.35        5.23      1.59 o
  -1  11   1        3.26        5.25      1.56 o
   0  11   1        6.31        5.17      1.51 o
   1  11   1        0.41       -0.24      0.82 o
   2  11   1        0.18        0.76      1.20 o
   3  11   1        9.00       13.42      1.06 o
   4  11   1        5.23        6.60      0.81 o
   5  11   1       12.17       10.77      1.21 o
   6  11   1       31.98       38.46      2.85 o
   7  11   1        8.14        9.50      1.23 o
   8  11   1        3.32        3.93      0.85 o
   9  11   1        0.65        1.09      0.73 o
  10  11   1        5.12        5.32      0.94 o
  11  11   1       12.87       14.39      1.23 o
  12  11   1        5.12        7.44      1.00 o
  -2  12   1        0.00        2.81      1.50 o
  -1  12   1        1.31        2.06      1.45 o
   0  12   1        4.76        5.72      1.67 o
   1  12   1        0.30       -0.74      1.28 o
   2  12   1        0.46        2.23      1.01 o
   3  12   1        0.35        1.73      0.99 o
   4  12   1        3.70        3.28      1.03 o
   5  12   1        8.41        5.34      1.73 o
   6  12   1       10.04       11.90      1.91 o
   7  12   1       16.72       21.26      2.36 o
   8  12   1        0.35        0.63      1.31 o
   9  12   1       14.81       13.15      2.47 o
  10  12   1        5.43        4.44      0.96 o
  11  12   1        0.70        0.62      0.79 o
   0  13   1        1.56        3.40      1.62 o
   1  13   1        2.94        3.25      1.73 o
   2  13   1        2.79        4.00      1.75 o
   3  13   1        5.07        8.71      1.73 o
   4  13   1        0.50        0.80      1.69 o
   5  13   1        8.42        6.27      1.99 o
   6  13   1       13.58       20.14      2.54 o
   7  13   1        0.32       -0.44      1.51 o
   8  13   1        0.00       -0.03      1.51 o
   9  13   1        0.01       -0.96      1.20 o
  10  13   1        0.08        0.44      1.37 o
   3  14   1        0.04       -1.32      1.32 o
   4  14   1        0.81        1.50      1.80 o
   5  14   1        0.05        1.13      1.56 o
   6  14   1        0.31        0.02      1.61 o
   7  14   1        0.05        3.70      1.78 o
  -8 -13   2        3.32        5.72      1.73 o
  -7 -13   2        1.72        0.02      1.53 o
  -6 -13   2        3.07        6.16      1.89 o
  -5 -13   2        0.00       -1.40      1.40 o
  -4 -13   2        0.38       -1.28      1.28 o
  -3 -13   2        0.51        2.36      1.67 o
  -2 -13   2        1.39       -0.02      1.42 o
  -1 -13   2        1.18       -1.25      1.25 o
  -9 -12   2        7.92        7.45      1.73 o
  -8 -12   2        0.76       -1.31      1.31 o
  -7 -12   2        0.08       -1.12      1.12 o
  -6 -12   2        0.54       -0.54      1.28 o
  -5 -12   2        0.98        1.70      1.42 o
  -4 -12   2        0.01       -1.18      1.18 o
  -3 -12   2        0.01       -0.78      0.78 o
  -2 -12   2        3.46        2.03      1.08 o
  -1 -12   2        1.84        2.25      1.56 o
   0 -12   2        0.03        0.84      1.34 o
   1 -12   2        8.26       10.42      2.10 o
 -11 -11   2        0.15       -0.47      0.98 o
 -10 -11   2        1.50        2.13      1.68 o
  -9 -11   2        0.42        0.09      0.79 o
  -8 -11   2        4.25        4.36      0.97 o
  -7 -11   2       15.31       14.74      2.02 o
  -6 -11   2       18.15       17.65      2.10 o
  -5 -11   2        0.29        0.54      1.43 o
  -4 -11   2        5.31        7.54      1.18 o
  -3 -11   2        2.77        2.95      0.92 o
  -2 -11   2        5.16        4.38      1.03 o
  -1 -11   2        6.76        4.17      1.07 o
   0 -11   2        3.18        3.07      1.39 o
   1 -11   2        0.01        0.93      1.23 o
   2 -11   2        7.48        7.90      1.78 o
   3 -11   2        1.84        1.01      1.40 o
 -11 -10   2        2.98        1.64      0.74 o
 -10 -10   2        0.02        1.09      0.75 o
  -9 -10   2        0.20       -0.51      0.61 o
  -8 -10   2       18.57       21.38      1.46 o
  -7 -10   2        6.29       10.02      1.08 o
  -6 -10   2       21.74       20.68      1.37 o
  -5 -10   2        7.93        6.02      1.03 o
  -4 -10   2       10.10       13.29      0.98 o
  -3 -10   2        7.32        6.32      0.80 o
  -2 -10   2        0.43       -0.19      0.49 o
  -1 -10   2        0.10       -0.45      0.80 o
   0 -10   2        0.06        0.53      0.54 o
   1 -10   2        1.37       -0.60      1.07 o
   2 -10   2        8.60        9.09      1.65 o
   3 -10   2        4.82        3.73      0.71 o
   4 -10   2        0.12       -1.07      1.07 o
 -12  -9   2        4.60        5.33      0.85 o
 -11  -9   2        5.56        4.99      0.84 o
 -10  -9   2        1.19        1.51      0.68 o
  -9  -9   2        8.51        9.65      0.99 o
  -8  -9   2       15.09       15.99      1.14 o
  -7  -9   2        2.79        2.58      0.60 o
  -6  -9   2        1.01        0.60      0.49 o
  -5  -9   2       12.46       11.17      0.75 o
  -4  -9   2       27.97       28.90      0.97 o
  -3  -9   2        4.34        6.85      0.67 o
  -2  -9   2       21.36       23.70      1.48 o
  -1  -9   2        0.09       -0.20      0.40 o
   0  -9   2        4.86        4.34      0.56 o
   1  -9   2        2.14        2.50      0.76 o
   2  -9   2       14.68       15.62      1.89 o
   3  -9   2        0.70       -0.28      0.58 o
   4  -9   2        0.22       -1.02      1.02 o
   5  -9   2        0.17       -0.81      0.81 o
   6  -9   2        0.00       -0.87      0.87 o
 -12  -8   2       16.66       19.93      1.22 o
 -11  -8   2        0.14       -0.51      0.54 o
 -10  -8   2        0.73        1.32      0.59 o
  -9  -8   2        1.29        1.31      0.45 o
  -8  -8   2       19.38       20.14      1.35 o
  -7  -8   2        3.26        2.76      0.54 o
  -6  -8   2        3.97        3.32      0.48 o
  -5  -8   2       12.10       10.27      0.58 o
  -4  -8   2       48.11       47.50      1.16 o
  -3  -8   2       40.34       40.16      0.97 o
  -2  -8   2      208.09      188.98      2.65 o
  -1  -8   2        6.46        6.55      0.55 o
   0  -8   2        3.30        3.78      0.49 o
   1  -8   2       75.67       70.62      1.41 o
   2  -8   2       42.46       42.78      1.35 o
   3  -8   2       10.21        9.28      0.72 o
   4  -8   2        0.03       -0.48      0.68 o
   5  -8   2        0.99        1.71      0.68 o
   6  -8   2        0.31        0.96      0.70 o
   7  -8   2        0.15       -0.68      0.69 o
 -12  -7   2        0.08       -0.32      0.73 o
 -11  -7   2        0.01       -0.21      0.50 o
 -10  -7   2        0.01        0.02      0.36 o
  -9  -7   2       10.53        8.84      0.51 o
  -8  -7   2        0.01       -0.02      0.61 o
  -7  -7   2       67.24       68.51      1.69 o
  -6  -7   2       56.00       51.44      1.26 o
  -5  -7   2       20.45       20.87      0.69 o
  -4  -7   2      777.03      771.79      8.70 o
  -3  -7   2      427.36      403.82      4.50 o
  -2  -7   2      154.42      145.13      1.91 o
  -1  -7   2        0.12        0.16      0.25 o
   0  -7   2        0.46       -0.30      0.30 o
   1  -7   2        3.05        2.34      0.38 o
   2  -7   2       28.36       26.43      0.83 o
   3  -7   2       46.78       46.21      1.09 o
   4  -7   2       16.73       17.60      0.98 o
   5  -7   2        1.53        0.60      0.60 o
   6  -7   2        3.13        0.92      0.65 o
   7  -7   2        4.90        4.38      0.82 o
   8  -7   2        0.03       -0.32      0.66 o
 -12  -6   2        7.82        6.95      0.90 o
 -11  -6   2       18.51       22.03      1.06 o
 -10  -6   2        5.26        5.03      0.60 o
  -9  -6   2        1.21        0.86      0.69 o
  -8  -6   2        0.09        0.62      0.34 o
  -7  -6   2       15.65       14.41      0.59 o
  -6  -6   2       21.69       16.11      0.49 o
  -5  -6   2        9.45        7.72      0.37 o
  -4  -6   2       39.18       39.19      0.73 o
  -3  -6   2      647.62      601.88      6.55 o
  -2  -6   2       31.57       31.32      0.64 o
  -1  -6   2      430.38      456.67      4.36 o
   0  -6   2        4.24        3.83      0.29 o
   1  -6   2       34.30       33.52      0.76 o
   2  -6   2       25.65       29.77      0.73 o
   3  -6   2        0.02       -0.28      0.28 o
   4  -6   2        3.81        3.51      0.70 o
   5  -6   2       12.72       12.92      0.75 o
   6  -6   2       29.07       28.22      1.08 o
   7  -6   2       14.60       14.44      1.00 o
   8  -6   2       12.95       15.50      1.05 o
   9  -6   2        0.15        0.29      0.90 o
 -12  -5   2        0.07        0.16      0.47 o
 -11  -5   2        0.96        0.57      0.49 o
 -10  -5   2        6.68        6.10      0.57 o
  -9  -5   2       14.28       16.16      0.72 o
  -8  -5   2        7.53        6.74      0.37 o
  -7  -5   2       14.11       13.44      0.53 o
  -6  -5   2        0.06        0.47      0.20 o
  -5  -5   2        5.33        3.23      0.24 o
  -4  -5   2      199.18      187.18      1.89 o
  -3  -5   2      143.65      147.67      1.49 o
  -2  -5   2       38.61       35.80      0.60 o
  -1  -5   2       26.55       46.85      0.71 o
   0  -5   2      101.10      114.16      1.33 o
   1  -5   2       43.14       43.90      0.86 o
   2  -5   2        8.28        9.12      0.36 o
   3  -5   2       14.28       20.54      0.52 o
   4  -5   2        0.10       -0.21      0.33 o
   5  -5   2       48.26       50.12      1.29 o
   6  -5   2       36.96       34.97      1.09 o
   7  -5   2       32.08       37.14      1.14 o
   8  -5   2        6.19        6.27      0.74 o
   9  -5   2        0.00       -0.64      0.64 o
 -12  -4   2        0.61        0.17      0.39 o
 -11  -4   2        7.87        7.68      0.74 o
 -10  -4   2        2.83        2.79      0.32 o
  -9  -4   2        1.56        1.10      0.27 o
  -8  -4   2       18.42       15.85      0.65 o
  -7  -4   2       10.56       14.57      0.43 o
  -6  -4   2       18.74       14.97      0.63 o
  -5  -4   2        8.96       14.35      0.38 o
  -4  -4   2       15.34       14.25      0.44 o
  -3  -4   2      215.25      262.97      2.37 o
  -2  -4   2      155.99      148.50      1.55 o
  -1  -4   2      886.71      985.43      8.78 o
   0  -4   2      418.00      457.73      3.78 o
   1  -4   2       22.55       18.91      0.39 o
   2  -4   2        0.20        0.70      0.18 o
   3  -4   2       12.73       10.59      0.33 o
   4  -4   2       17.98       19.03      0.51 o
   5  -4   2        2.31        2.55      0.34 o
   6  -4   2      131.14      130.20      2.28 o
   7  -4   2       20.91       19.68      0.78 o
   8  -4   2        9.62        9.81      0.76 o
   9  -4   2        0.01        0.39      0.51 o
  10  -4   2        0.84        1.11      0.58 o
 -12  -3   2        0.08        0.60      0.41 o
 -11  -3   2        0.54        0.16      0.38 o
 -10  -3   2        1.78        2.34      0.33 o
  -9  -3   2        0.35        0.27      0.20 o
  -8  -3   2      144.79      135.40      2.05 o
  -7  -3   2       74.41       65.93      1.03 o
  -6  -3   2        1.85        1.27      0.14 o
  -5  -3   2       44.78       48.50      0.68 o
  -4  -3   2       11.70        9.07      0.28 o
  -3  -3   2      582.41      716.14      6.38 o
  -2  -3   2        8.81        8.56      0.22 o
  -1  -3   2      743.48      750.06      5.98 o
   0  -3   2        8.22       10.34      0.24 o
   1  -3   2      424.33      431.71      3.73 o
   2  -3   2        7.46        5.11      0.20 o
   3  -3   2       23.61       28.67      0.44 o
   4  -3   2        3.39        3.36      0.21 o
   5  -3   2       36.37       34.94      0.70 o
   6  -3   2        0.00       -0.19      0.24 o
   7  -3   2        9.12        7.72      0.47 o
   8  -3   2        0.31        0.53      0.41 o
   9  -3   2        2.24        2.69      0.73 o
  10  -3   2        2.78        2.77      0.84 o
  11  -3   2        2.44        1.04      1.43 o
 -12  -2   2        0.03       -0.05      0.40 o
 -11  -2   2       14.02       13.21      0.59 o
 -10  -2   2        2.19        2.22      0.31 o
  -9  -2   2       11.97       11.67      0.60 o
  -8  -2   2      237.15      233.96      3.75 o
  -7  -2   2        5.81        6.88      0.27 o
  -6  -2   2       12.08        9.60      0.26 o
  -5  -2   2        9.38       11.46      0.24 o
  -4  -2   2      717.99      904.25      7.86 o
  -3  -2   2     2400.86     2465.61     22.89 o
  -2  -2   2      558.66      504.23      4.25 o
  -1  -2   2        1.27        2.77      0.14 o
   0  -2   2      152.39      154.36      1.40 o
   1  -2   2       10.03       12.04      0.28 o
   2  -2   2      129.75      146.06      1.33 o
   3  -2   2       46.88       47.29      0.62 o
   4  -2   2      136.67      138.12      1.85 o
   5  -2   2       84.29       80.59      0.92 o
   6  -2   2        1.22        0.50      0.18 o
   7  -2   2       45.12       40.77      0.92 o
   8  -2   2        1.15        1.11      0.30 o
   9  -2   2        0.13        0.03      0.36 o
  10  -2   2        1.50        2.36      0.47 o
  11  -2   2        0.12        0.25      0.58 o
 -12  -1   2        0.63        0.59      0.48 o
 -11  -1   2        0.14       -0.02      0.52 o
 -10  -1   2       13.06       14.17      0.60 o
  -9  -1   2        4.37        3.85      0.29 o
  -8  -1   2      379.39      382.91      5.76 o
  -7  -1   2       12.51       10.23      0.31 o
  -6  -1   2       13.28       11.76      0.40 o
  -5  -1   2       74.50       80.03      0.92 o
  -4  -1   2       31.59       26.95      0.35 o
  -3  -1   2        0.75        0.10      0.08 o
  -2  -1   2      353.80      337.05      2.82 o
  -1  -1   2      124.79      122.68      1.10 o
   0  -1   2       93.99       98.49      0.91 o
   1  -1   2      505.16      567.26      4.23 o
   2  -1   2      392.69      413.96      3.14 o
   3  -1   2     3519.41     3795.72     34.84 o
   4  -1   2        2.24        1.85      0.13 o
   5  -1   2       78.30       90.61      0.94 o
   6  -1   2      123.29      120.15      1.38 o
   7  -1   2       72.49       68.46      1.18 o
   8  -1   2        8.93        7.70      0.38 o
   9  -1   2        4.54        4.87      0.35 o
  10  -1   2        0.24        0.11      0.46 o
  11  -1   2        0.55        0.15      0.50 o
  12  -1   2        0.04        0.28      1.42 o
 -12   0   2        0.62        1.34      1.23 o
 -11   0   2        1.32        1.39      0.50 o
 -10   0   2        0.06       -0.28      0.32 o
  -9   0   2        1.30        0.40      0.25 o
  -8   0   2        4.32        4.02      0.31 o
  -7   0   2       64.13       63.21      0.97 o
  -6   0   2       83.49       82.98      1.06 o
  -5   0   2      151.01      136.46      1.85 o
  -4   0   2        8.78       10.62      0.21 o
  -3   0   2       36.42       52.31      0.58 o
  -2   0   2     3513.52     3458.95     33.85 o
  -1   0   2     5828.80     5767.35     46.97 o
   0   0   2      288.23      317.48      2.76 o
   1   0   2     4823.27     4822.35     33.03 o
   2   0   2     7865.78     7936.96     68.05 o
   3   0   2      720.19      743.61      6.58 o
   4   0   2      360.95      456.65      4.69 o
   5   0   2      248.56      262.16      3.57 o
   6   0   2      180.86      168.41      2.18 o
   7   0   2       24.47       28.17      0.74 o
   8   0   2        6.96        5.58      0.49 o
   9   0   2        0.28        0.67      0.30 o
  10   0   2        0.00        0.29      0.23 o
  11   0   2        4.33        3.96      0.53 o
  12   0   2        6.95        7.25      0.70 o
 -11   1   2        8.03        7.41      1.73 o
 -10   1   2        0.58        0.66      0.49 o
  -9   1   2        0.60        0.96      0.34 o
  -8   1   2       25.17       23.45      0.67 o
  -7   1   2        2.21        1.87      0.28 o
  -6   1   2       14.48       15.89      0.44 o
  -5   1   2       36.57       39.31      0.50 o
  -4   1   2        8.82        7.57      0.21 o
  -3   1   2       16.79       15.82      0.27 o
  -2   1   2        7.43        9.72      0.24 o
  -1   1   2       69.16       82.59      0.69 o
   0   1   2      107.57      119.41      1.05 o
   1   1   2       40.03       43.79      0.44 o
   2   1   2     3670.04     3799.90     37.33 o
   3   1   2     2942.87     2994.48     32.60 o
   4   1   2      967.72     1048.21     13.74 o
   5   1   2      110.79      122.69      1.76 o
   6   1   2      102.55       89.49      2.00 o
   7   1   2      161.07      162.94      5.60 o
   8   1   2        1.87        0.50      0.77 o
   9   1   2       17.74       20.25      1.88 o
  10   1   2        0.22        1.25      0.99 o
  11   1   2        8.95        9.65      1.78 o
  12   1   2        6.49        8.79      1.94 o
 -11   2   2        0.32        0.53      1.19 o
 -10   2   2        0.03        0.16      0.57 o
  -9   2   2        0.07        0.15      0.38 o
  -8   2   2       35.76       33.87      0.88 o
  -7   2   2       41.73       44.01      0.98 o
  -6   2   2        2.11        3.30      0.23 o
  -5   2   2       63.95       68.28      0.91 o
  -4   2   2       15.01       14.18      0.34 o
  -3   2   2      121.83      115.92      1.25 o
  -2   2   2     1146.32     1222.36     10.08 o
  -1   2   2      212.74      235.56      2.16 o
   0   2   2    15456.65    15361.64    132.28 o
   1   2   2     1805.04     1848.04     17.36 o
   2   2   2     1100.20     1145.65      9.38 o
   3   2   2      698.69      701.42      6.47 o
   4   2   2       44.51       42.93      0.59 o
   5   2   2       92.43      113.06      1.47 o
   6   2   2      183.30      180.61      2.89 o
   7   2   2       57.03       57.32      2.68 o
   8   2   2        2.57        1.51      0.93 o
   9   2   2        0.53       -0.49      0.80 o
  10   2   2        8.71       13.19      1.70 o
  11   2   2       42.83       49.21      3.29 o
  12   2   2       14.21       14.61      2.14 o
  13   2   2        9.70       12.31      2.13 o
 -10   3   2        3.90        4.52      0.83 o
  -9   3   2        3.14        2.63      0.86 o
  -8   3   2        3.23        3.90      0.55 o
  -7   3   2        2.63        1.69      0.63 o
  -6   3   2        9.75       10.26      0.45 o
  -5   3   2       13.96       15.38      0.43 o
  -4   3   2       24.04       23.35      0.46 o
  -3   3   2       43.49       48.71      0.68 o
  -2   3   2        0.58       -0.02      0.10 o
  -1   3   2      364.69      423.19      3.64 o
   0   3   2      175.70      173.54      1.79 o
   1   3   2     4803.98     4949.40     40.42 o
   2   3   2       29.98       20.96      0.34 o
   3   3   2      517.15      541.46      5.10 o
   4   3   2      212.20      204.81      1.99 o
   5   3   2       27.71       31.81      0.37 o
   6   3   2       55.46       54.98      0.84 o
   7   3   2       17.47       18.31      0.41 o
   8   3   2      223.35      223.33      4.60 o
   9   3   2       31.13       29.05      2.19 o
  10   3   2        1.39        2.43      1.04 o
  11   3   2       23.10       21.36      2.22 o
  12   3   2        1.39        1.31      1.23 o
 -10   4   2        0.15        0.67      1.24 o
  -9   4   2        1.62        1.61      0.54 o
  -8   4   2        1.27        1.60      0.58 o
  -7   4   2        3.04        2.51      0.53 o
  -6   4   2       76.64       82.04      1.62 o
  -5   4   2        4.52        3.95      0.35 o
  -4   4   2       75.66       78.86      1.26 o
  -3   4   2       42.31       39.72      0.69 o
  -2   4   2       80.44       80.99      0.97 o
  -1   4   2        0.00        0.25      0.14 o
   0   4   2       25.00       25.74      0.48 o
   1   4   2     1372.94     1557.59     13.53 o
   2   4   2       34.84       45.78      0.64 o
   3   4   2       40.20       46.79      0.59 o
   4   4   2        8.18        6.45      0.21 o
   5   4   2        0.97        1.83      0.14 o
   6   4   2      108.56      103.66      1.11 o
   7   4   2       85.05       79.86      0.93 o
   8   4   2       60.64       55.97      0.89 o
   9   4   2        4.58        5.78      0.57 o
  10   4   2        9.43        8.84      0.68 o
  -9   5   2        0.05       -0.53      0.53 o
  -8   5   2        0.02       -0.41      0.48 o
  -7   5   2        0.74        0.26      0.49 o
  -6   5   2       39.33       40.12      1.14 o
  -5   5   2        8.20        8.76      0.58 o
  -4   5   2      176.10      174.69      2.86 o
  -3   5   2       23.02       24.73      0.52 o
  -2   5   2       58.50       56.70      0.91 o
  -1   5   2       13.93       15.30      0.40 o
   0   5   2        0.71       -0.05      0.14 o
   1   5   2       84.44       78.24      1.10 o
   2   5   2       87.91      102.29      1.15 o
   3   5   2      105.75       90.53      1.03 o
   4   5   2       17.08       17.17      0.40 o
   5   5   2        4.03        3.89      0.21 o
   6   5   2       50.24       49.98      0.80 o
   7   5   2      270.28      257.65      2.98 o
   8   5   2      169.45      155.56      2.56 o
   9   5   2        7.71        8.07      0.41 o
  10   5   2        4.95        4.66      0.76 o
  11   5   2        2.46        2.71      0.51 o
  12   5   2        0.17       -0.25      0.25 o
  13   5   2        0.55        0.84      0.38 o
  -8   6   2        1.37        1.77      0.62 o
  -7   6   2        0.85        1.45      0.61 o
  -6   6   2        0.12        0.38      0.44 o
  -5   6   2        0.00        0.16      0.40 o
  -4   6   2       40.99       42.79      1.49 o
  -3   6   2      413.49      390.88      4.94 o
  -2   6   2      206.09      201.74      2.66 o
  -1   6   2       73.46       77.08      1.10 o
   0   6   2       10.22       11.42      0.47 o
   1   6   2       17.17       27.95      0.67 o
   2   6   2       11.84       11.28      0.38 o
   3   6   2       11.15       18.03      0.45 o
   4   6   2      171.38      166.67      2.05 o
   5   6   2       61.75       64.66      0.95 o
   6   6   2        0.65        0.74      0.19 o
   7   6   2      110.55      115.68      1.70 o
   8   6   2        0.05       -0.22      0.22 o
   9   6   2        5.11        5.68      0.43 o
  10   6   2        2.70        2.90      0.35 o
  11   6   2       75.73       78.31      1.91 o
  12   6   2        5.25        3.66      0.61 o
  13   6   2        4.26        3.74      0.63 o
  -8   7   2        0.00       -0.46      0.62 o
  -7   7   2        0.73        1.07      0.67 o
  -6   7   2        0.06       -0.44      0.72 o
  -5   7   2       12.66       11.35      1.32 o
  -4   7   2       14.61       16.27      0.92 o
  -3   7   2        1.87        2.41      0.40 o
  -2   7   2        1.90        1.42      0.39 o
  -1   7   2       39.02       35.72      0.89 o
   0   7   2       18.08       14.84      0.59 o
   1   7   2        0.90        0.38      0.25 o
   2   7   2        4.59        4.04      0.32 o
   3   7   2       10.48        9.53      0.45 o
   4   7   2       83.75       92.78      1.22 o
   5   7   2        0.64        0.36      0.24 o
   6   7   2      257.09      263.66      2.96 o
   7   7   2      316.70      306.75      4.12 o
   8   7   2        0.68        0.37      0.38 o
   9   7   2       15.88       14.05      0.82 o
  10   7   2        2.49        1.34      0.48 o
  11   7   2        0.52        0.61      0.44 o
  12   7   2        2.07        1.31      0.60 o
  13   7   2        0.63        0.60      0.55 o
  -7   8   2        0.06        0.46      0.71 o
  -6   8   2        9.30        7.89      1.00 o
  -5   8   2        2.23        1.51      0.70 o
  -4   8   2        3.84        4.31      0.92 o
  -3   8   2        6.17        6.67      0.76 o
  -2   8   2       23.85       23.64      1.40 o
  -1   8   2       20.24       19.17      0.79 o
   0   8   2        0.33        0.38      0.37 o
   1   8   2       15.68       17.21      0.88 o
   2   8   2       44.59       36.51      0.87 o
   3   8   2        0.10        0.01      0.29 o
   4   8   2        2.30        1.44      0.31 o
   5   8   2        2.02        1.34      0.30 o
   6   8   2       29.77       29.90      0.97 o
   7   8   2      104.65      103.59      2.25 o
   8   8   2      174.98      170.66      3.23 o
   9   8   2       11.47       10.73      0.68 o
  10   8   2        3.89        3.91      0.65 o
  11   8   2        1.06        0.51      0.51 o
  12   8   2        0.58        1.11      0.53 o
  13   8   2        0.13        0.28      0.66 o
  -6   9   2        0.33        0.59      0.73 o
  -5   9   2        2.24        2.25      0.79 o
  -4   9   2        3.68        4.08      0.93 o
  -3   9   2        2.09        2.11      0.95 o
  -2   9   2        0.01       -0.58      1.34 o
  -1   9   2        0.43        0.41      0.40 o
   0   9   2       18.81       21.85      0.87 o
   1   9   2        0.72       -0.21      0.58 o
   2   9   2        0.40        0.61      0.44 o
   3   9   2        9.46        6.71      0.54 o
   4   9   2       29.85       28.42      0.90 o
   5   9   2        9.88        8.80      0.55 o
   6   9   2       42.53       41.89      1.22 o
   7   9   2        0.08       -0.42      0.42 o
   8   9   2        2.33        2.42      0.60 o
   9   9   2        9.05        9.71      0.75 o
  10   9   2        0.00       -0.38      0.38 o
  11   9   2        2.50        4.17      0.71 o
  12   9   2        0.13        1.02      0.57 o
  13   9   2        1.01        0.20      0.77 o
  -5  10   2        1.23        1.43      1.23 o
  -4  10   2        0.81        1.42      1.32 o
  -3  10   2        0.18       -0.41      0.46 o
  -2  10   2        0.27        1.36      1.20 o
  -1  10   2        0.44        0.03      0.93 o
   0  10   2        0.62        0.83      0.63 o
   1  10   2        9.95        6.75      0.72 o
   2  10   2       25.49       29.18      1.20 o
   3  10   2        1.92        2.31      0.53 o
   4  10   2        1.67        0.98      0.47 o
   5  10   2        1.90        0.99      0.38 o
   6  10   2        3.12        3.38      0.54 o
   7  10   2        0.94        0.77      0.49 o
   8  10   2        0.35        0.14      0.87 o
   9  10   2        0.90        0.11      0.60 o
  10  10   2        0.85        0.55      0.62 o
  11  10   2        4.95        7.11      0.90 o
  12  10   2        0.86       -0.09      0.62 o
  -3  11   2        2.55        1.78      1.36 o
  -2  11   2        5.16        6.78      1.65 o
  -1  11   2        0.00        0.30      1.17 o
   0  11   2        1.06        0.87      1.25 o
   1  11   2        1.59        1.74      0.71 o
   2  11   2        0.09       -0.37      0.67 o
   3  11   2        1.16        1.48      0.70 o
   4  11   2        1.38        0.20      0.57 o
   5  11   2        3.03        3.68      0.73 o
   6  11   2       20.32       21.84      1.48 o
   7  11   2        0.00       -0.59      0.59 o
   8  11   2        0.05       -0.12      0.65 o
   9  11   2        0.01       -0.47      1.62 o
  10  11   2        0.02       -0.51      0.63 o
  11  11   2        2.88        2.70      0.81 o
  12  11   2        2.34        2.32      0.78 o
  -2  12   2        0.00        0.36      1.29 o
  -1  12   2        1.09       -0.87      1.21 o
   0  12   2        0.04        2.02      1.37 o
   1  12   2       24.99       27.80      2.58 o
   2  12   2        9.86       14.53      2.69 o
   3  12   2        3.29        3.63      1.03 o
   4  12   2       27.69       27.67      2.29 o
   5  12   2       22.98       22.05      2.41 o
   6  12   2       12.79       13.92      2.06 o
   7  12   2        3.13        3.23      1.61 o
   8  12   2        3.03        5.00      1.59 o
   9  12   2        0.22       -0.03      0.73 o
  10  12   2        2.49        2.42      0.90 o
  11  12   2        0.23        0.16      0.77 o
   0  13   2        0.70        0.08      1.39 o
   1  13   2        1.26        2.88      1.59 o
   2  13   2       13.57       23.28      2.47 o
   3  13   2       21.91       24.28      1.84 o
   4  13   2        1.30        0.54      1.58 o
   5  13   2        7.58       11.30      2.16 o
   6  13   2        0.04       -1.43      1.43 o
   7  13   2        1.01        0.24      1.54 o
   8  13   2        2.37        0.44      1.47 o
   9  13   2        0.71       -0.09      1.28 o
  10  13   2        3.31        5.01      1.65 o
   3  14   2        1.61        4.49      1.84 o
   4  14   2        0.35        3.01      1.84 o
   5  14   2        1.49        0.49      1.81 o
   6  14   2        4.34        2.32      1.89 o
   7  14   2        0.01       -1.28      1.28 o
   8  14   2        0.29        0.69      1.67 o
  -6 -13   3        0.92       -0.63      1.54 o
  -5 -13   3        0.70       -1.39      1.39 o
  -4 -13   3        0.26       -1.37      1.37 o
  -3 -13   3        1.40        2.06      1.77 o
  -2 -13   3        2.72        6.95      1.84 o
  -9 -12   3        0.92        4.15      1.59 o
  -8 -12   3        0.02       -1.18      1.18 o
  -7 -12   3        1.53        3.22      1.56 o
  -6 -12   3        5.95        7.36      1.86 o
  -5 -12   3        0.77       -0.11      1.43 o
  -4 -12   3        0.11       -0.93      1.21 o
  -3 -12   3        0.39       -0.29      0.91 o
  -2 -12   3        5.26        6.51      1.21 o
  -1 -12   3        1.85        1.10      1.54 o
   0 -12   3        0.25        0.90      1.54 o
   1 -12   3        4.80        8.62      1.95 o
 -10 -11   3        0.27        1.12      0.92 o
  -9 -11   3        1.07        3.14      0.91 o
  -8 -11   3        0.17       -1.21      1.21 o
  -7 -11   3        0.03       -0.96      1.20 o
  -6 -11   3        2.08        1.80      1.45 o
  -5 -11   3        4.16        2.38      1.54 o
  -4 -11   3        5.38        4.30      1.54 o
  -3 -11   3        6.15        7.66      1.15 o
  -2 -11   3        1.26        3.09      0.98 o
  -1 -11   3        0.04       -0.68      0.87 o
   0 -11   3        0.05        0.95      1.37 o
   1 -11   3        0.26       -1.23      1.28 o
   2 -11   3        1.56        3.10      1.62 o
   3 -11   3        3.69        3.06      1.48 o
 -11 -10   3        0.27       -0.16      0.68 o
 -10 -10   3        7.87       10.49      1.12 o
  -9 -10   3        1.95        3.34      0.82 o
  -8 -10   3       10.28       11.23      1.40 o
  -7 -10   3        8.58        9.74      1.09 o
  -6 -10   3        0.60        0.60      0.73 o
  -5 -10   3        3.59        4.46      1.48 o
  -4 -10   3        7.23        6.94      0.85 o
  -3 -10   3        2.48        3.17      0.97 o
  -2 -10   3       28.64       33.03      1.31 o
  -1 -10   3        5.97        6.67      0.74 o
   0 -10   3        0.10       -0.41      0.52 o
   1 -10   3        2.43        2.99      1.39 o
   2 -10   3        4.16        4.92      0.87 o
   3 -10   3        4.31        1.50      1.34 o
   4 -10   3        1.71        3.48      1.51 o
 -11  -9   3        3.57        3.87      0.83 o
 -10  -9   3        6.61       10.58      1.81 o
  -9  -9   3        3.73        5.12      1.60 o
  -8  -9   3        3.52        6.33      0.91 o
  -7  -9   3        0.18        0.78      0.84 o
  -6  -9   3        0.35        0.86      0.52 o
  -5  -9   3       52.73       51.21      1.47 o
  -4  -9   3       35.22       33.79      1.07 o
  -3  -9   3        0.47        0.33      0.42 o
  -2  -9   3       11.33       11.42      0.71 o
  -1  -9   3       10.31        9.95      0.70 o
   0  -9   3        0.03       -0.21      0.41 o
   1  -9   3       17.56       19.21      1.40 o
   2  -9   3        3.50        0.93      1.18 o
   3  -9   3        1.77        1.66      0.64 o
   4  -9   3        2.28        0.80      1.21 o
   5  -9   3        0.01       -0.79      0.79 o
   6  -9   3        0.31       -0.28      1.25 o
 -12  -8   3        1.33        0.52      0.88 o
 -11  -8   3        0.02        0.63      0.61 o
 -10  -8   3        0.02       -0.46      0.90 o
  -9  -8   3        1.13        1.16      0.50 o
  -8  -8   3        2.80        3.76      0.60 o
  -7  -8   3       19.37       19.47      1.01 o
  -6  -8   3       30.24       28.08      1.49 o
  -5  -8   3       72.94       65.64      1.61 o
  -4  -8   3       78.24       77.80      1.43 o
  -3  -8   3       12.57       12.57      0.67 o
  -2  -8   3       13.99       17.52      0.79 o
  -1  -8   3        2.23        2.77      0.50 o
   0  -8   3       22.33       25.18      0.94 o
   1  -8   3        3.07        1.91      0.42 o
   2  -8   3       16.81       15.18      0.87 o
   3  -8   3        4.51        3.56      0.58 o
   4  -8   3        0.68       -0.54      0.65 o
   5  -8   3        0.30        0.26      0.64 o
   6  -8   3        0.00       -0.36      0.80 o
   7  -8   3        1.17        1.81      0.78 o
 -12  -7   3        2.94        3.34      0.66 o
 -11  -7   3        2.03        1.96      0.50 o
 -10  -7   3       17.70       19.86      0.92 o
  -9  -7   3        3.71        3.16      0.47 o
  -8  -7   3        2.21        1.61      0.38 o
  -7  -7   3        0.45       -0.02      0.33 o
  -6  -7   3        1.56        2.33      0.44 o
  -5  -7   3      248.80      244.41      3.42 o
  -4  -7   3       95.77       99.25      1.51 o
  -3  -7   3       39.98       35.56      0.84 o
  -2  -7   3       13.82       12.28      0.57 o
  -1  -7   3       22.18       21.68      0.65 o
   0  -7   3       15.24       13.13      0.58 o
   1  -7   3        1.11        0.99      0.36 o
   2  -7   3        0.72        0.99      0.42 o
   3  -7   3       59.64       59.78      1.46 o
   4  -7   3        7.00        6.28      0.43 o
   5  -7   3        0.34        0.31      0.56 o
   6  -7   3        0.82        0.26      0.60 o
   7  -7   3        1.01        0.73      0.64 o
   8  -7   3        0.60        1.89      0.76 o
 -12  -6   3        5.15        4.43      0.88 o
 -11  -6   3       25.70       26.48      2.47 o
 -10  -6   3       12.86       13.80      0.89 o
  -9  -6   3       11.56       11.56      0.80 o
  -8  -6   3       16.97       13.80      0.71 o
  -7  -6   3       21.06       17.42      0.79 o
  -6  -6   3       98.45       86.99      1.49 o
  -5  -6   3        5.08        6.53      0.36 o
  -4  -6   3       11.78       11.81      0.47 o
  -3  -6   3      201.10      207.30      2.32 o
  -2  -6   3      522.40      522.33      5.30 o
  -1  -6   3        8.34        7.67      0.40 o
   0  -6   3        0.04        0.36      0.22 o
   1  -6   3        1.58        2.56      0.33 o
   2  -6   3       10.98        8.88      0.46 o
   3  -6   3      119.74      113.47      1.86 o
   4  -6   3       22.18       22.01      0.71 o
   5  -6   3       14.70       13.71      0.78 o
   6  -6   3        0.16       -0.55      0.55 o
   7  -6   3        1.28        1.19      0.63 o
   8  -6   3        0.01       -0.59      0.59 o
   9  -6   3        0.02        0.47      1.13 o
 -12  -5   3        0.14        0.20      0.58 o
 -11  -5   3       12.43       13.48      0.82 o
 -10  -5   3        3.63        4.49      0.57 o
  -9  -5   3        0.54        0.05      0.40 o
  -8  -5   3       74.95       61.61      1.39 o
  -7  -5   3      147.08      124.32      2.04 o
  -6  -5   3        0.88        0.19      0.25 o
  -5  -5   3        0.20        0.60      0.20 o
  -4  -5   3      299.15      280.29      2.91 o
  -3  -5   3      144.10      133.91      1.39 o
  -2  -5   3       40.89       38.25      0.70 o
  -1  -5   3       66.10       58.93      0.85 o
   0  -5   3       75.50       64.95      0.91 o
   1  -5   3       12.93       12.40      0.36 o
   2  -5   3       28.68       28.10      0.69 o
   3  -5   3       64.62       70.71      1.03 o
   4  -5   3        9.49       10.49      0.47 o
   5  -5   3        0.03       -0.35      0.40 o
   6  -5   3       24.24       24.24      0.95 o
   7  -5   3       29.88       27.52      1.10 o
   8  -5   3        1.40        1.31      0.66 o
   9  -5   3        0.12       -0.14      0.61 o
 -12  -4   3        1.12        1.51      0.57 o
 -11  -4   3        0.23        1.51      0.54 o
 -10  -4   3        5.20        6.29      0.55 o
  -9  -4   3        3.04        3.91      0.61 o
  -8  -4   3       18.68       16.76      0.66 o
  -7  -4   3       14.17       13.28      0.50 o
  -6  -4   3        2.79        2.96      0.27 o
  -5  -4   3        5.94        8.37      0.32 o
  -4  -4   3      225.93      221.19      2.19 o
  -3  -4   3       84.78       92.45      1.01 o
  -2  -4   3        4.45        2.53      0.17 o
  -1  -4   3        6.34        4.86      0.24 o
   0  -4   3       30.56       38.83      0.62 o
   1  -4   3       95.03      111.04      1.22 o
   2  -4   3      341.05      399.15      3.73 o
   3  -4   3       41.22       47.26      0.70 o
   4  -4   3      134.24      131.02      1.66 o
   5  -4   3       39.53       38.34      1.05 o
   6  -4   3       27.93       29.14      0.96 o
   7  -4   3        9.25       11.38      0.63 o
   8  -4   3       10.97       13.01      1.20 o
   9  -4   3        2.53        3.22      0.64 o
  10  -4   3        1.73        2.32      0.80 o
 -12  -3   3        0.08        0.39      0.43 o
 -11  -3   3        1.90        2.54      0.57 o
 -10  -3   3        0.92        0.86      0.27 o
  -9  -3   3        0.06       -0.23      0.23 o
  -8  -3   3       50.00       45.20      0.97 o
  -7  -3   3        3.45        3.92      0.25 o
  -6  -3   3       22.96       16.87      0.42 o
  -5  -3   3      106.99      136.42      1.56 o
  -4  -3   3       95.29      114.58      1.21 o
  -3  -3   3       62.59       64.92      0.79 o
  -2  -3   3        6.16       12.45      0.29 o
  -1  -3   3      472.11      473.09      3.87 o
   0  -3   3      127.30      162.43      1.63 o
   1  -3   3        1.84        0.74      0.17 o
   2  -3   3      290.12      317.23      2.64 o
   3  -3   3      160.80      162.03      1.63 o
   4  -3   3       63.61       73.81      0.97 o
   5  -3   3        9.07       11.02      0.39 o
   6  -3   3       11.49       10.53      0.49 o
   7  -3   3        0.89        0.85      0.32 o
   8  -3   3        9.08        9.49      0.70 o
   9  -3   3        0.01        0.18      0.46 o
  10  -3   3        0.94       -0.18      0.49 o
  11  -3   3        0.00       -1.07      1.32 o
 -12  -2   3        0.39        0.53      0.57 o
 -11  -2   3        1.98        1.44      1.54 o
 -10  -2   3        1.20        1.82      0.43 o
  -9  -2   3       53.84       51.71      1.19 o
  -8  -2   3        0.17        0.18      0.23 o
  -7  -2   3       66.80       67.56      1.20 o
  -6  -2   3        0.71        1.61      0.16 o
  -5  -2   3        4.61        4.04      0.18 o
  -4  -2   3        9.22        7.99      0.22 o
  -3  -2   3       34.46       36.16      0.52 o
  -2  -2   3      127.79      139.27      1.37 o
  -1  -2   3        5.44        6.02      0.21 o
   0  -2   3     1525.51     1581.56     12.92 o
   1  -2   3      192.62      194.80      1.99 o
   2  -2   3      156.58      159.50      1.39 o
   3  -2   3       34.05       35.85      0.47 o
   4  -2   3       71.91       86.55      1.05 o
   5  -2   3       50.02       52.06      0.84 o
   6  -2   3       34.59       33.27      0.60 o
   7  -2   3       30.86       29.53      0.66 o
   8  -2   3        3.68        3.44      0.37 o
   9  -2   3        9.53       10.26      0.66 o
  10  -2   3        0.24       -0.01      0.44 o
  11  -2   3        0.13        1.62      0.67 o
 -12  -1   3        3.92        0.60      1.17 o
 -11  -1   3        0.44        0.40      0.46 o
 -10  -1   3       14.39       17.10      0.71 o
  -9  -1   3       17.42       15.72      0.56 o
  -8  -1   3      110.37      110.00      1.76 o
  -7  -1   3      433.86      414.05      5.52 o
  -6  -1   3       46.48       47.59      0.73 o
  -5  -1   3       92.05      100.51      1.04 o
  -4  -1   3       76.32      100.03      1.09 o
  -3  -1   3      162.58      128.98      1.37 o
  -2  -1   3       55.59       56.72      0.63 o
  -1  -1   3       93.06       86.54      1.01 o
   0  -1   3      578.00      593.70      4.94 o
   1  -1   3     1941.86     1900.16     16.31 o
   2  -1   3      540.40      533.94      4.23 o
   3  -1   3      400.72      438.37      3.94 o
   4  -1   3        0.10        0.43      0.11 o
   5  -1   3       23.28       19.99      0.38 o
   6  -1   3       79.23       78.61      0.98 o
   7  -1   3        6.24        8.20      0.40 o
   8  -1   3       10.55       11.87      0.61 o
   9  -1   3        4.80        4.22      0.49 o
  10  -1   3        1.59        2.53      0.43 o
  11  -1   3        4.63        5.54      0.75 o
  12  -1   3        5.43        9.24      2.00 o
 -11   0   3        0.14       -0.45      0.45 o
 -10   0   3        0.29       -0.44      0.44 o
  -9   0   3        8.02        8.32      0.44 o
  -8   0   3       24.41       21.37      0.64 o
  -7   0   3      246.95      241.27      3.39 o
  -6   0   3       31.72       32.85      0.71 o
  -5   0   3       32.68       28.40      0.44 o
  -4   0   3       39.55       48.30      0.61 o
  -3   0   3      745.13      798.48     10.29 o
  -2   0   3       48.91       51.27      0.55 o
  -1   0   3       62.33       68.66      0.70 o
   0   0   3     1490.46     1590.52     14.21 o
   1   0   3     3173.67     3333.88     25.68 o
   2   0   3     1801.21     1940.99     14.35 o
   3   0   3      220.32      251.87      2.17 o
   4   0   3       43.31       51.31      0.58 o
   5   0   3      151.43      167.16      1.58 o
   6   0   3       26.88       21.57      0.38 o
   7   0   3       44.73       46.11      0.75 o
   8   0   3        0.72        0.45      0.19 o
   9   0   3       31.23       29.58      0.69 o
  10   0   3        2.18        2.93      0.33 o
  11   0   3        5.91        8.22      1.07 o
  12   0   3        1.85        2.04      0.57 o
 -11   1   3        0.04        0.57      0.57 o
 -10   1   3        1.16        0.26      0.66 o
  -9   1   3        2.69        3.16      0.44 o
  -8   1   3        7.91        9.13      0.46 o
  -7   1   3        5.66        6.42      0.40 o
  -6   1   3       38.31       35.42      0.67 o
  -5   1   3       91.76       88.85      0.92 o
  -4   1   3      103.53      104.75      1.09 o
  -3   1   3     1245.56     1390.71     11.11 o
  -2   1   3       28.28       40.28      0.47 o
  -1   1   3     3050.66     3243.23     25.02 o
   0   1   3       54.54       55.08      0.54 o
   1   1   3      120.77      144.08      1.34 o
   2   1   3     3670.14     3818.06     32.63 o
   3   1   3     1344.16     1372.13     13.37 o
   4   1   3       10.88       17.05      0.25 o
   5   1   3       95.37      109.08      1.63 o
   6   1   3        0.39        1.01      0.18 o
   7   1   3       41.84       43.72      0.71 o
   8   1   3        3.78        4.03      0.70 o
   9   1   3        5.01        4.86      0.54 o
  10   1   3        3.35        4.10      0.52 o
  11   1   3        2.95        2.28      0.30 o
  12   1   3        0.03        0.08      0.25 o
  13   1   3        3.46        3.58      1.75 o
 -11   2   3        3.91        6.40      1.72 o
 -10   2   3        0.21       -0.55      0.55 o
  -9   2   3        6.04        7.52      0.75 o
  -8   2   3        1.25        1.06      0.41 o
  -7   2   3        2.81        1.94      0.35 o
  -6   2   3       30.71       31.32      0.61 o
  -5   2   3        9.45       10.34      0.34 o
  -4   2   3        1.19        0.78      0.14 o
  -3   2   3      261.26      289.51      2.72 o
  -2   2   3     1446.59     1643.55     13.51 o
  -1   2   3       55.75       41.02      0.48 o
   0   2   3     7645.88     7845.98     72.42 o
   1   2   3      805.11      899.95      7.75 o
   2   2   3        6.00        7.93      0.26 o
   3   2   3      400.12      467.80      4.36 o
   4   2   3       25.35       38.27      0.46 o
   5   2   3       48.91       59.72      0.73 o
   6   2   3       13.29        9.95      0.30 o
   7   2   3       12.11        9.23      0.34 o
   8   2   3      163.01      160.06      3.44 o
   9   2   3        0.42        0.44      0.79 o
  10   2   3        0.00        0.32      0.88 o
  11   2   3        0.49        0.91      1.12 o
  12   2   3       21.41       24.41      2.51 o
  13   2   3        0.37        1.78      1.42 o
 -10   3   3        0.40        0.01      0.64 o
  -9   3   3        1.04        0.39      0.47 o
  -8   3   3        0.37        0.52      0.44 o
  -7   3   3       26.68       25.03      0.98 o
  -6   3   3       39.72       44.08      0.91 o
  -5   3   3        5.57        4.44      0.34 o
  -4   3   3      203.95      203.96      2.14 o
  -3   3   3      113.95      127.95      1.35 o
  -2   3   3        1.59        0.92      0.15 o
  -1   3   3      393.79      403.81      3.50 o
   0   3   3       55.29       59.59      0.76 o
   1   3   3      970.73      966.51      7.96 o
   2   3   3      290.29      266.57      2.62 o
   3   3   3      518.14      500.43      4.44 o
   4   3   3       72.79       70.32      0.80 o
   5   3   3      127.90      144.43      1.55 o
   6   3   3       62.14       58.04      0.75 o
   7   3   3       22.54       17.77      0.44 o
   8   3   3        8.94        7.70      0.53 o
   9   3   3        0.52        0.64      0.32 o
  10   3   3        0.15        0.87      0.90 o
  11   3   3        7.81        7.69      1.54 o
  12   3   3        4.84        5.41      1.61 o
 -10   4   3        0.03        1.81      1.37 o
  -9   4   3        0.36        0.09      0.51 o
  -8   4   3        3.60        3.60      0.60 o
  -7   4   3       11.95       11.31      0.77 o
  -6   4   3       23.90       24.00      0.85 o
  -5   4   3        0.00       -0.29      0.29 o
  -4   4   3      146.75      144.41      1.93 o
  -3   4   3        5.71        2.78      0.23 o
  -2   4   3       16.08       16.05      0.36 o
  -1   4   3      140.53      154.89      1.72 o
   0   4   3       61.75       54.08      0.76 o
   1   4   3      445.38      448.81      4.36 o
   2   4   3      127.40      144.42      1.57 o
   3   4   3        0.33        0.37      0.19 o
   4   4   3      116.36      116.23      1.27 o
   5   4   3        4.52        3.60      0.21 o
   6   4   3        0.29        0.14      0.12 o
   7   4   3      847.66      824.70      8.75 o
   8   4   3       81.23       85.94      1.30 o
   9   4   3        8.63        8.90      0.35 o
  10   4   3        0.00       -0.06      0.38 o
  -9   5   3        0.17       -0.20      0.54 o
  -8   5   3        0.00       -0.52      0.52 o
  -7   5   3       16.10       15.41      1.25 o
  -6   5   3        0.39        1.02      0.42 o
  -5   5   3        0.00       -0.34      0.34 o
  -4   5   3       31.35       26.71      0.87 o
  -3   5   3      124.25      125.48      1.79 o
  -2   5   3        8.88       10.27      0.39 o
  -1   5   3       70.98       75.32      1.00 o
   0   5   3       11.03       10.80      0.37 o
   1   5   3      858.36      972.76     10.28 o
   2   5   3     1039.87     1124.87      9.89 o
   3   5   3      583.88      609.31      5.47 o
   4   5   3       84.37      100.84      1.19 o
   5   5   3       96.09       98.54      1.16 o
   6   5   3       45.29       46.80      0.69 o
   7   5   3       42.82       43.14      0.71 o
   8   5   3        9.14       10.39      0.49 o
   9   5   3        9.01        8.49      0.42 o
  10   5   3       50.83       49.63      1.03 o
  11   5   3        1.65        1.31      0.43 o
  12   5   3        1.01        0.58      0.35 o
  13   5   3        0.06        0.30      0.38 o
  -8   6   3        1.21        2.37      0.66 o
  -7   6   3        4.08        3.43      0.70 o
  -6   6   3        4.85        3.84      0.55 o
  -5   6   3        0.15        0.49      0.42 o
  -4   6   3        0.25        0.50      0.59 o
  -3   6   3      195.16      193.66      2.71 o
  -2   6   3       84.01       86.69      1.43 o
  -1   6   3       33.65       33.04      0.72 o
   0   6   3        7.71        9.83      0.45 o
   1   6   3       25.74       29.24      0.61 o
   2   6   3       43.03       50.82      1.00 o
   3   6   3        1.40        0.87      0.18 o
   4   6   3      100.20      110.04      1.50 o
   5   6   3       20.70       23.62      0.54 o
   6   6   3        7.83        9.20      0.33 o
   7   6   3       36.13       32.37      0.75 o
   8   6   3      215.04      207.91      2.71 o
   9   6   3        8.06        8.79      0.49 o
  10   6   3        1.16        0.77      0.29 o
  11   6   3        7.19        8.04      0.48 o
  12   6   3        0.06       -0.39      0.43 o
  13   6   3        2.16        2.66      0.57 o
  -8   7   3        4.17        3.83      1.26 o
  -7   7   3       13.72       15.96      1.12 o
  -6   7   3        3.85        2.69      0.94 o
  -5   7   3        4.42        5.16      0.73 o
  -4   7   3       19.44       16.14      0.92 o
  -3   7   3       21.65       24.74      0.81 o
  -2   7   3       56.59       59.66      1.32 o
  -1   7   3        3.29        2.36      0.38 o
   0   7   3       52.73       49.23      1.07 o
   1   7   3        0.25       -0.23      0.23 o
   2   7   3       34.46       34.51      0.76 o
   3   7   3      117.56      115.09      1.69 o
   4   7   3      247.94      265.08      3.13 o
   5   7   3      119.59      120.87      1.58 o
   6   7   3       15.12       16.80      0.51 o
   7   7   3      182.14      175.12      2.48 o
   8   7   3        0.13       -0.32      0.36 o
   9   7   3       15.35       13.92      0.65 o
  10   7   3        1.97        1.70      0.88 o
  11   7   3        2.35        1.05      0.47 o
  12   7   3        0.38       -0.30      0.50 o
  13   7   3        0.93        0.25      0.57 o
  -7   8   3        1.38        2.14      0.78 o
  -6   8   3        0.02       -0.46      1.01 o
  -5   8   3        0.06        0.23      0.67 o
  -4   8   3        2.32        1.76      0.74 o
  -3   8   3       22.54       23.27      0.91 o
  -2   8   3       10.22       11.73      0.75 o
  -1   8   3        8.59       10.25      0.62 o
   0   8   3       76.46       73.23      1.49 o
   1   8   3        9.76        8.17      0.56 o
   2   8   3       50.19       37.24      0.89 o
   3   8   3       34.36       26.07      0.81 o
   4   8   3       19.64       18.04      0.62 o
   5   8   3       14.72       14.53      0.55 o
   6   8   3        6.66        7.10      0.44 o
   7   8   3       66.64       64.17      1.45 o
   8   8   3        7.34        5.85      0.70 o
   9   8   3       15.49       14.24      0.77 o
  10   8   3        3.10        1.53      0.85 o
  11   8   3        4.05        4.33      0.66 o
  12   8   3        0.68        1.19      0.79 o
  13   8   3        0.41        0.41      0.65 o
  -6   9   3        0.81       -0.27      0.68 o
  -5   9   3        1.86        0.80      0.72 o
  -4   9   3        0.02        0.42      0.76 o
  -3   9   3        2.69        2.17      0.47 o
  -2   9   3        1.37        0.59      2.13 o
  -1   9   3        0.85        0.32      0.43 o
   0   9   3        1.72        0.84      0.43 o
   1   9   3        1.33        1.60      0.50 o
   2   9   3        4.73        2.29      0.55 o
   3   9   3       75.66       62.30      1.37 o
   4   9   3        2.91        2.91      0.42 o
   5   9   3        0.09        0.29      0.32 o
   6   9   3       17.19       16.42      0.78 o
   7   9   3       25.52       23.17      2.17 o
   8   9   3        3.42        4.32      0.65 o
   9   9   3        6.55        7.11      0.66 o
  10   9   3        0.19       -0.27      0.38 o
  11   9   3        1.19        1.35      0.59 o
  12   9   3        7.01        7.23      0.79 o
  13   9   3        0.88        0.16      0.77 o
  -5  10   3        0.00        0.24      1.29 o
  -4  10   3        4.99        4.73      1.48 o
  -3  10   3        0.22       -0.93      1.09 o
  -2  10   3        4.36        4.00      1.36 o
  -1  10   3        2.65        3.06      1.28 o
   0  10   3        0.38       -0.68      0.68 o
   1  10   3       76.20       79.33      1.96 o
   2  10   3       55.35       52.33      1.55 o
   3  10   3        5.61        3.17      0.57 o
   4  10   3        0.92        0.33      0.44 o
   5  10   3        1.84        2.05      0.45 o
   6  10   3        1.84        2.75      0.50 o
   7  10   3        0.01        0.16      0.48 o
   8  10   3        1.01        0.07      0.60 o
   9  10   3        7.49        6.89      0.88 o
  10  10   3        3.00        3.09      0.73 o
  11  10   3        0.79        1.13      0.79 o
  12  10   3        1.41        2.05      0.73 o
  13  10   3        2.26        1.81      1.01 o
  -3  11   3        0.44        0.00      1.18 o
  -2  11   3        0.17        0.82      1.20 o
  -1  11   3        2.77        3.04      1.37 o
   0  11   3        0.19       -1.07      1.07 o
   1  11   3        9.54        9.00      1.30 o
   2  11   3        0.48        0.78      0.64 o
   3  11   3        3.52        3.40      0.64 o
   4  11   3        2.42        0.84      0.62 o
   5  11   3       10.32       12.83      1.79 o
   6  11   3        0.71        1.40      0.73 o
   7  11   3        0.13        0.23      0.68 o
   8  11   3        3.14        5.06      1.39 o
   9  11   3        3.03        3.14      0.85 o
  10  11   3        0.49        0.79      0.99 o
  11  11   3        0.47        0.72      0.69 o
  12  11   3        2.16        2.72      0.79 o
  -2  12   3        1.81        2.00      1.45 o
  -1  12   3        0.43        1.51      1.36 o
   0  12   3        2.22        1.29      1.34 o
   1  12   3        1.61        1.13      1.29 o
   2  12   3       11.51       12.63      1.54 o
   3  12   3        0.14       -0.29      1.19 o
   4  12   3        0.95        1.36      0.89 o
   5  12   3        6.12        7.53      1.53 o
   6  12   3        0.00       -1.17      1.17 o
   7  12   3        6.85        4.15      1.58 o
   8  12   3       13.06       13.80      1.30 o
   9  12   3       19.96       24.24      2.96 o
  10  12   3        0.00        0.44      1.88 o
  11  12   3        1.02        1.30      1.68 o
   0  13   3        0.09       -0.06      1.23 o
   1  13   3        0.05       -0.65      1.26 o
   2  13   3       14.12       19.29      2.38 o
   3  13   3        0.54        1.79      1.35 o
   4  13   3        0.90        0.73      1.69 o
   5  13   3        0.13       -1.42      1.42 o
   6  13   3        0.02        0.71      1.42 o
   7  13   3        0.99        0.82      1.54 o
   8  13   3        0.93        2.76      1.59 o
   9  13   3        0.42        0.25      1.26 o
  10  13   3        0.03       -0.61      1.18 o
   3  14   3        0.95       -0.98      1.18 o
   4  14   3        3.79        5.52      1.95 o
   5  14   3        0.01       -0.71      1.51 o
   6  14   3        1.51       -1.62      1.62 o
   7  14   3        0.03       -1.53      1.53 o
   8  14   3        1.37        2.16      1.75 o
  -8 -12   4        1.29        1.48      1.54 o
  -7 -12   4        0.00        2.25      1.56 o
  -6 -12   4        1.78        5.08      1.70 o
  -5 -12   4        0.80        0.54      1.58 o
  -4 -12   4        0.44        3.86      1.70 o
  -3 -12   4        0.31        0.98      1.58 o
  -2 -12   4        0.13       -1.26      1.65 o
  -1 -12   4        1.67       -0.54      1.21 o
   0 -12   4        0.05        2.49      1.59 o
  -9 -11   4        0.34        1.18      1.36 o
  -8 -11   4        2.36        1.01      1.40 o
  -7 -11   4        0.24       -1.01      1.28 o
  -6 -11   4        9.07       10.45      1.91 o
  -5 -11   4       13.97       13.59      2.06 o
  -4 -11   4        0.06       -1.12      1.12 o
  -3 -11   4       11.21       13.93      1.71 o
  -2 -11   4        4.87        5.14      1.15 o
  -1 -11   4        0.62        0.38      0.72 o
   0 -11   4        0.59       -1.07      1.10 o
   1 -11   4        0.41       -0.41      1.40 o
   2 -11   4        0.28       -1.29      1.29 o
 -10 -10   4        7.51        7.52      1.07 o
  -9 -10   4        5.03        6.47      1.04 o
  -8 -10   4        4.70        4.04      0.93 o
  -7 -10   4        0.98        0.54      0.88 o
  -6 -10   4        8.81        7.55      1.67 o
  -5 -10   4        5.86        5.15      1.50 o
  -4 -10   4        1.02        1.14      0.83 o
  -3 -10   4        2.08        1.08      0.56 o
  -2 -10   4        0.03       -0.67      1.07 o
  -1 -10   4        2.88        2.13      0.76 o
   0 -10   4        0.32        1.07      0.68 o
   1 -10   4        3.50        5.83      1.58 o
   2 -10   4        1.47       -0.17      0.71 o
   3 -10   4        0.04       -1.13      1.21 o
   4 -10   4        0.54       -0.38      1.18 o
 -11  -9   4        5.44        7.12      0.97 o
 -10  -9   4        5.00        6.76      0.99 o
  -9  -9   4        2.28        3.07      1.14 o
  -8  -9   4        4.32        5.87      0.93 o
  -7  -9   4       36.58       41.76      1.87 o
  -6  -9   4       22.75       23.67      1.40 o
  -5  -9   4        6.89        6.32      0.91 o
  -4  -9   4       10.77       12.33      0.73 o
  -3  -9   4        0.29       -0.34      0.41 o
  -2  -9   4        0.10        0.05      0.43 o
  -1  -9   4        0.52       -0.09      0.58 o
   0  -9   4        1.70        1.89      0.59 o
   1  -9   4        9.91       10.04      1.20 o
   2  -9   4        1.29        0.78      0.71 o
   3  -9   4        1.85        1.54      0.67 o
   4  -9   4        3.80        1.88      1.28 o
   5  -9   4        1.89        1.88      0.98 o
 -11  -8   4       13.38       12.68      1.36 o
 -10  -8   4        0.07        0.38      0.61 o
  -9  -8   4       15.05       14.82      1.16 o
  -8  -8   4        0.04       -0.42      0.85 o
  -7  -8   4       10.54       13.57      0.88 o
  -6  -8   4        0.89       -0.05      0.63 o
  -5  -8   4       23.24       22.89      0.97 o
  -4  -8   4       63.86       66.73      1.34 o
  -3  -8   4       22.68       23.03      0.80 o
  -2  -8   4        7.40        7.60      0.61 o
  -1  -8   4       95.75       87.20      1.80 o
   0  -8   4       18.20       16.91      0.80 o
   1  -8   4        0.11        0.21      0.44 o
   2  -8   4       25.90       28.46      1.33 o
   3  -8   4       40.42       32.88      1.21 o
   4  -8   4        5.55        6.53      0.75 o
   5  -8   4        0.51        1.04      0.64 o
   6  -8   4        0.01        0.54      0.70 o
 -12  -7   4        7.68        9.03      1.26 o
 -11  -7   4        1.53        0.99      0.52 o
 -10  -7   4        0.08        0.05      0.42 o
  -9  -7   4        5.50        6.58      0.53 o
  -8  -7   4        0.00       -0.09      0.35 o
  -7  -7   4        2.10        2.06      0.42 o
  -6  -7   4       18.80       16.88      0.75 o
  -5  -7   4       63.88       63.86      1.37 o
  -4  -7   4        1.33        1.39      0.33 o
  -3  -7   4       56.77       60.41      1.21 o
  -2  -7   4      237.39      232.05      3.08 o
  -1  -7   4       28.53       26.46      0.82 o
   0  -7   4       76.01       77.25      1.45 o
   1  -7   4        3.33        3.42      0.44 o
   2  -7   4      128.11      125.52      2.20 o
   3  -7   4        1.37       -0.04      0.42 o
   4  -7   4       10.22       10.23      0.64 o
   5  -7   4        0.33        0.82      0.62 o
   6  -7   4        0.09       -0.56      0.56 o
   7  -7   4        0.71        0.39      0.64 o
   8  -7   4        0.05       -0.27      0.76 o
 -11  -6   4        1.61        2.01      0.60 o
 -10  -6   4        1.51        0.76      0.53 o
  -9  -6   4        0.76        0.47      0.82 o
  -8  -6   4       33.00       31.03      1.06 o
  -7  -6   4        4.87        3.46      0.65 o
  -6  -6   4        1.07        0.98      0.56 o
  -5  -6   4        1.74        2.58      0.29 o
  -4  -6   4       45.95       39.24      0.77 o
  -3  -6   4      238.09      235.58      3.28 o
  -2  -6   4      212.61      212.32      2.42 o
  -1  -6   4      270.00      260.33      3.04 o
   0  -6   4       10.02        8.92      0.49 o
   1  -6   4        1.93        1.17      0.31 o
   2  -6   4       64.90       63.42      1.15 o
   3  -6   4       62.29       58.53      1.24 o
   4  -6   4        0.36        0.22      0.36 o
   5  -6   4       17.18       17.31      0.86 o
   6  -6   4        2.13        0.84      0.60 o
   7  -6   4        0.04        0.92      0.62 o
   8  -6   4        0.21        0.06      0.64 o
 -12  -5   4        6.58        7.86      1.01 o
 -11  -5   4        7.46        8.36      0.83 o
 -10  -5   4        0.12       -0.43      0.43 o
  -9  -5   4       31.28       27.47      1.19 o
  -8  -5   4       25.56       23.32      0.89 o
  -7  -5   4        4.67        3.92      0.47 o
  -6  -5   4       10.25        9.93      0.54 o
  -5  -5   4       58.20       56.23      0.87 o
  -4  -5   4      297.86      267.58      3.24 o
  -3  -5   4      133.28      134.76      1.45 o
  -2  -5   4       69.81       56.91      0.97 o
  -1  -5   4       72.75       69.51      0.98 o
   0  -5   4       60.44       59.46      0.94 o
   1  -5   4        2.95        2.55      0.26 o
   2  -5   4       80.39       76.12      1.22 o
   3  -5   4       53.90       51.90      1.35 o
   4  -5   4       20.15       18.70      0.64 o
   5  -5   4        3.33        3.59      0.52 o
   6  -5   4        0.44       -0.36      0.40 o
   7  -5   4        0.00       -0.43      0.43 o
   8  -5   4        5.30        6.49      0.79 o
   9  -5   4       21.34       22.98      1.25 o
 -12  -4   4        1.65        1.20      0.61 o
 -11  -4   4       19.90       23.01      1.48 o
 -10  -4   4        2.74        3.11      0.53 o
  -9  -4   4        8.02        5.84      0.59 o
  -8  -4   4       32.19       28.03      0.85 o
  -7  -4   4        0.00       -0.24      0.24 o
  -6  -4   4      187.00      169.71      2.37 o
  -5  -4   4        2.44        4.82      0.39 o
  -4  -4   4       93.36       94.49      1.18 o
  -3  -4   4        6.34        7.35      0.30 o
  -2  -4   4       42.77       44.36      0.65 o
  -1  -4   4      440.04      492.23      4.32 o
   0  -4   4      343.52      370.36      3.55 o
   1  -4   4        0.05       -0.02      0.12 o
   2  -4   4        1.07        1.51      0.19 o
   3  -4   4       14.71       19.04      0.43 o
   4  -4   4      212.82      209.68      2.43 o
   5  -4   4       51.62       46.79      1.18 o
   6  -4   4       19.96       20.66      0.84 o
   7  -4   4        0.64       -0.01      0.38 o
   8  -4   4        5.91        5.72      0.70 o
   9  -4   4       10.02       10.20      1.31 o
  10  -4   4        0.18        0.45      0.63 o
 -12  -3   4        1.40        1.18      0.60 o
 -11  -3   4        0.13       -0.05      0.49 o
 -10  -3   4       11.01       13.63      0.79 o
  -9  -3   4        1.76        2.50      0.44 o
  -8  -3   4        4.41        3.97      0.40 o
  -7  -3   4       10.81        9.35      0.43 o
  -6  -3   4       43.33       34.87      0.88 o
  -5  -3   4        0.35        0.09      0.15 o
  -4  -3   4        6.17        8.87      0.31 o
  -3  -3   4      126.52      140.31      1.48 o
  -2  -3   4       90.21      114.20      1.18 o
  -1  -3   4       63.83       63.24      0.82 o
   0  -3   4       67.34       81.82      0.97 o
   1  -3   4       57.08       51.53      0.76 o
   2  -3   4       20.50       19.88      0.39 o
   3  -3   4       74.48       74.90      0.90 o
   4  -3   4        4.42        3.82      0.24 o
   5  -3   4       26.07       25.85      0.61 o
   6  -3   4       43.25       45.26      1.27 o
   7  -3   4        0.11       -0.12      0.31 o
   8  -3   4        0.29       -0.39      0.41 o
   9  -3   4        0.72        1.63      0.71 o
  10  -3   4        1.57        2.51      0.60 o
  11  -3   4        0.81       -0.88      1.18 o
 -12  -2   4        0.30       -0.27      1.13 o
 -11  -2   4        0.25       -0.42      0.55 o
 -10  -2   4        0.59        0.79      0.37 o
  -9  -2   4        6.17        6.72      0.44 o
  -8  -2   4       15.81       14.25      0.57 o
  -7  -2   4       22.75       24.65      0.69 o
  -6  -2   4       54.09       59.81      0.85 o
  -5  -2   4       99.99      102.95      1.37 o
  -4  -2   4      150.81      161.51      1.61 o
  -3  -2   4       75.24       73.90      0.91 o
  -2  -2   4      386.20      495.12      4.45 o
  -1  -2   4     2250.36     2449.89     22.54 o
   0  -2   4      516.18      518.73      4.98 o
   1  -2   4      231.79      235.79      2.24 o
   2  -2   4       50.65       48.42      0.60 o
   3  -2   4      157.86      192.21      1.69 o
   4  -2   4       16.11       14.23      0.33 o
   5  -2   4       41.37       40.55      0.70 o
   6  -2   4      114.86      100.73      1.32 o
   7  -2   4        1.90        1.14      0.26 o
   8  -2   4        0.00       -0.48      0.50 o
   9  -2   4        5.34        5.79      0.58 o
  10  -2   4        4.77        5.22      0.60 o
  11  -2   4        4.09        3.75      0.79 o
 -11  -1   4        1.16        2.82      1.66 o
 -10  -1   4        0.15        0.37      0.46 o
  -9  -1   4       15.05       11.90      0.67 o
  -8  -1   4        1.61        2.62      0.33 o
  -7  -1   4      191.29      183.60      2.73 o
  -6  -1   4      199.66      194.38      2.16 o
  -5  -1   4       11.69       13.37      0.33 o
  -4  -1   4      202.57      228.50      2.19 o
  -3  -1   4       14.95       16.82      0.34 o
  -2  -1   4      188.96      183.47      1.75 o
  -1  -1   4      631.29      646.83      6.48 o
   0  -1   4      176.39      174.10      1.50 o
   1  -1   4        0.00        1.39      0.12 o
   2  -1   4       52.93       50.39      0.55 o
   3  -1   4       73.28       73.97      0.84 o
   4  -1   4      531.11      525.35      4.72 o
   5  -1   4       10.65       15.03      1.10 o
   6  -1   4        0.04        0.05      0.16 o
   7  -1   4      110.83      104.11      1.78 o
   8  -1   4       49.20       48.85      1.04 o
   9  -1   4        0.00       -0.25      0.25 o
  10  -1   4        0.07        0.34      0.41 o
  11  -1   4        6.22        7.16      1.55 o
  12  -1   4        2.04        0.13      1.40 o
 -11   0   4        0.82        0.49      0.56 o
 -10   0   4        0.28       -0.01      0.65 o
  -9   0   4        3.92        3.91      0.47 o
  -8   0   4       10.02       11.07      0.60 o
  -7   0   4       14.19       15.59      0.61 o
  -6   0   4        4.45        3.66      0.24 o
  -5   0   4      145.93      144.08      1.78 o
  -4   0   4       18.59       15.68      0.36 o
  -3   0   4       99.26      118.85      1.20 o
  -2   0   4        0.10        0.06      0.10 o
  -1   0   4        6.86       11.24      0.24 o
   0   0   4     2039.32     2032.41     16.99 o
   1   0   4     1402.68     1505.96     11.54 o
   2   0   4      178.91      179.11      1.59 o
   3   0   4      716.81      849.29      7.88 o
   4   0   4       29.59       23.63      0.41 o
   5   0   4      290.62      314.11      2.85 o
   6   0   4        1.03        0.51      0.13 o
   7   0   4        0.59       -0.01      0.18 o
   8   0   4       19.15       21.97      0.68 o
   9   0   4       22.10       22.66      0.74 o
  10   0   4        8.51       10.17      0.47 o
  11   0   4        0.05        0.53      0.50 o
  12   0   4        2.25        3.61      0.62 o
 -11   1   4        5.31        6.17      0.85 o
 -10   1   4       14.16       15.08      1.08 o
  -9   1   4        1.54        2.20      0.45 o
  -8   1   4        3.30        2.43      0.64 o
  -7   1   4        8.86        8.48      0.52 o
  -6   1   4       18.33       16.85      0.45 o
  -5   1   4      162.77      161.18      1.98 o
  -4   1   4        2.69        4.18      0.21 o
  -3   1   4        0.00        0.08      0.13 o
  -2   1   4       68.73       65.32      0.71 o
  -1   1   4        7.43       15.46      0.26 o
   0   1   4       47.81       50.90      0.60 o
   1   1   4      861.09      891.65      7.24 o
   2   1   4      745.06      788.85      7.13 o
   3   1   4     1339.81     1470.09     13.50 o
   4   1   4     2503.28     2621.04     23.71 o
   5   1   4      532.45      584.36      5.47 o
   6   1   4       68.15       71.64      0.80 o
   7   1   4       46.51       40.97      0.63 o
   8   1   4       17.79       13.68      0.84 o
   9   1   4        5.31        3.75      0.26 o
  10   1   4        7.88        6.68      0.34 o
  11   1   4        1.08        0.93      0.29 o
  12   1   4        0.03       -0.21      0.40 o
  13   1   4       11.22       12.96      2.35 o
 -10   2   4        2.09        1.94      0.71 o
  -9   2   4        0.48        1.01      0.62 o
  -8   2   4        1.67        2.47      0.49 o
  -7   2   4       92.82       97.69      2.08 o
  -6   2   4        1.82        2.95      0.34 o
  -5   2   4        0.12        0.35      0.18 o
  -4   2   4       83.90       85.83      1.10 o
  -3   2   4        0.32        0.16      0.13 o
  -2   2   4        2.27        3.35      0.19 o
  -1   2   4      339.56      384.92      3.28 o
   0   2   4        1.50        2.75      0.17 o
   1   2   4       99.00       99.11      1.15 o
   2   2   4      407.28      409.24      3.67 o
   3   2   4      210.63      192.20      1.89 o
   4   2   4      968.65     1099.73     10.15 o
   5   2   4      199.36      227.08      2.11 o
   6   2   4       45.58       46.97      0.57 o
   7   2   4       31.17       24.95      0.40 o
   8   2   4       20.80       16.87      0.56 o
   9   2   4        0.00        0.26      0.61 o
  10   2   4        2.58        2.70      0.36 o
  11   2   4        0.07        0.25      0.21 o
  12   2   4        2.31        2.11      0.31 o
  13   2   4        1.01       -0.16      1.21 o
 -10   3   4        0.68        0.43      0.72 o
  -9   3   4        0.06        0.63      0.79 o
  -8   3   4        0.01       -0.24      0.41 o
  -7   3   4        0.33        0.46      0.43 o
  -6   3   4        3.02        4.54      0.50 o
  -5   3   4        2.49        3.11      0.31 o
  -4   3   4        0.04       -0.03      0.18 o
  -3   3   4       85.43       97.88      1.17 o
  -2   3   4       85.51       85.95      0.93 o
  -1   3   4      331.40      392.58      3.38 o
   0   3   4        1.39        3.44      0.20 o
   1   3   4        7.57        7.95      0.28 o
   2   3   4       43.42       44.77      0.62 o
   3   3   4        8.90       10.45      0.24 o
   4   3   4      354.58      379.97      3.44 o
   5   3   4        3.64        3.91      0.17 o
   6   3   4       46.25       51.22      0.63 o
   7   3   4      429.34      433.41      4.38 o
   8   3   4       11.55       12.38      0.33 o
   9   3   4        5.48        5.24      0.51 o
  10   3   4        9.33        8.49      0.66 o
  11   3   4        0.10       -0.32      0.93 o
  12   3   4        0.00        0.06      1.18 o
  -9   4   4        3.02        2.88      0.61 o
  -8   4   4        1.09        0.06      0.66 o
  -7   4   4       37.72       39.77      1.35 o
  -6   4   4       14.15       13.98      0.68 o
  -5   4   4       10.01        8.99      0.53 o
  -4   4   4        0.05       -0.04      0.21 o
  -3   4   4       45.28       37.17      0.65 o
  -2   4   4        0.01        0.04      0.16 o
  -1   4   4      389.95      394.18      3.49 o
   0   4   4     1021.06     1129.69     10.58 o
   1   4   4      229.88      250.44      2.57 o
   2   4   4       45.85       61.15      0.76 o
   3   4   4      310.36      339.08      3.13 o
   4   4   4      142.80      147.67      1.58 o
   5   4   4        1.51        0.59      0.12 o
   6   4   4       55.20       56.02      0.77 o
   7   4   4      205.70      194.91      2.27 o
   8   4   4        7.37        6.45      0.34 o
   9   4   4        0.12       -0.12      0.18 o
  10   4   4        5.07        6.27      0.33 o
  11   4   4       31.19       30.33      0.84 o
  12   4   4        1.81        1.34      0.27 o
  -9   5   4        0.16        0.23      0.71 o
  -8   5   4        0.14        0.36      0.54 o
  -7   5   4        0.34        0.63      0.52 o
  -6   5   4        0.00       -0.19      0.39 o
  -5   5   4       19.56       20.99      0.85 o
  -4   5   4        0.45        0.45      0.39 o
  -3   5   4       66.54       68.67      0.97 o
  -2   5   4       40.20       35.36      0.65 o
  -1   5   4      227.75      253.35      3.03 o
   0   5   4      408.06      381.89      4.70 o
   1   5   4     1320.90     1369.39     14.26 o
   2   5   4        6.11        4.61      0.25 o
   3   5   4      745.54      805.66      7.16 o
   4   5   4      218.78      235.78      2.45 o
   5   5   4       19.58       17.02      0.40 o
   6   5   4       53.78       47.83      0.71 o
   7   5   4        3.22        3.94      0.29 o
   8   5   4        1.95        2.49      0.24 o
   9   5   4       15.49       13.65      0.54 o
  10   5   4        2.19        2.68      0.31 o
  11   5   4        2.33        2.11      0.47 o
  12   5   4        1.40        1.14      0.32 o
  13   5   4        0.15        0.28      0.41 o
  -8   6   4        0.03        0.18      0.86 o
  -7   6   4        3.97        4.99      0.75 o
  -6   6   4        5.46        4.11      0.71 o
  -5   6   4        7.29        9.36      0.66 o
  -4   6   4        2.32        0.89      0.46 o
  -3   6   4       34.89       30.56      0.78 o
  -2   6   4       60.17       64.08      1.08 o
  -1   6   4      317.49      305.96      3.77 o
   0   6   4       28.94       33.50      0.81 o
   1   6   4        3.52        2.59      0.27 o
   2   6   4        6.01        6.83      0.32 o
   3   6   4      100.51      108.77      1.99 o
   4   6   4        7.90       10.89      0.43 o
   5   6   4       47.78       41.74      0.74 o
   6   6   4        0.22       -0.19      0.19 o
   7   6   4       94.45       96.73      1.38 o
   8   6   4      164.93      157.83      2.74 o
   9   6   4       53.78       55.48      1.26 o
  10   6   4        3.65        3.50      0.38 o
  11   6   4       16.39       15.90      1.32 o
  12   6   4       25.99       29.93      1.48 o
  13   6   4        2.29        1.91      0.57 o
  -7   7   4        3.12        5.25      0.85 o
  -6   7   4        6.12        4.83      0.80 o
  -5   7   4        8.00        9.44      0.88 o
  -4   7   4        1.73        2.84      0.59 o
  -3   7   4        0.14        0.33      0.33 o
  -2   7   4        0.31        0.71      0.31 o
  -1   7   4        2.87        3.10      0.41 o
   0   7   4      146.10      135.71      2.03 o
   1   7   4        0.84        0.83      0.31 o
   2   7   4      256.41      265.14      3.26 o
   3   7   4       54.88       50.93      1.77 o
   4   7   4       17.76       17.94      0.49 o
   5   7   4       33.18       32.90      0.69 o
   6   7   4       78.65       77.90      1.15 o
   7   7   4       54.65       53.03      1.21 o
   8   7   4        1.18        1.70      0.46 o
   9   7   4       20.47       23.71      1.22 o
  10   7   4        8.35        8.94      0.72 o
  11   7   4        0.00        0.50      0.45 o
  12   7   4        0.37       -0.31      0.50 o
  13   7   4        0.04        0.33      0.54 o
  -6   8   4        7.27        7.96      1.58 o
  -5   8   4        4.97        6.59      0.88 o
  -4   8   4        8.12        7.31      1.06 o
  -3   8   4        1.12        0.86      0.38 o
  -2   8   4       23.61       21.14      0.79 o
  -1   8   4        1.01        1.31      0.41 o
   0   8   4       15.78       12.32      0.65 o
   1   8   4        0.10       -0.32      0.32 o
   2   8   4       22.19       23.01      0.78 o
   3   8   4       19.07       17.79      0.70 o
   4   8   4        1.19        1.99      0.39 o
   5   8   4        3.77        3.79      0.37 o
   6   8   4        2.93        3.08      0.35 o
   7   8   4        9.21        9.85      0.60 o
   8   8   4        6.92        6.16      0.84 o
   9   8   4      112.20      117.46      2.41 o
  10   8   4       24.59       22.28      1.25 o
  11   8   4       22.73       20.71      1.14 o
  12   8   4        1.69        1.45      0.56 o
  13   8   4        1.52        0.88      0.73 o
  -6   9   4        0.38        0.35      1.31 o
  -5   9   4        1.11       -0.25      0.71 o
  -4   9   4        0.36        0.40      0.91 o
  -3   9   4        2.47        2.82      0.46 o
  -2   9   4       15.98       15.83      0.89 o
  -1   9   4        2.81        3.19      0.57 o
   0   9   4        0.76       -0.06      0.40 o
   1   9   4       15.43       16.90      0.89 o
   2   9   4        6.90        9.31      0.75 o
   3   9   4       39.79       32.14      0.96 o
   4   9   4        5.31        5.48      0.48 o
   5   9   4       49.79       45.19      1.03 o
   6   9   4       30.23       29.85      1.03 o
   7   9   4       22.54       20.84      1.00 o
   8   9   4        1.45        1.51      0.50 o
   9   9   4       10.39        8.09      0.68 o
  10   9   4        2.01        1.17      0.45 o
  11   9   4        1.47        1.14      0.61 o
  12   9   4        2.21        2.38      0.64 o
  13   9   4        0.07       -0.46      0.73 o
  -4  10   4        1.50        1.58      1.36 o
  -3  10   4        0.81        0.06      1.07 o
  -2  10   4        4.71        6.22      1.36 o
  -1  10   4        4.96        6.82      1.47 o
   0  10   4        5.16        4.85      1.20 o
   1  10   4       11.95       13.15      0.88 o
   2  10   4        0.67       -0.15      0.48 o
   3  10   4        6.55        5.59      0.65 o
   4  10   4        2.49        2.28      0.53 o
   5  10   4        8.36        9.29      0.61 o
   6  10   4        4.06        4.03      0.60 o
   7  10   4        1.22        1.46      0.53 o
   8  10   4        3.22        3.00      0.59 o
   9  10   4        5.12        5.05      0.80 o
  10  10   4        2.93        4.35      0.78 o
  11  10   4        1.39        1.80      0.70 o
  12  10   4        0.51        0.59      0.63 o
  13  10   4        0.14        0.41      0.88 o
  -3  11   4        0.24        1.31      1.26 o
  -2  11   4        0.05        0.90      0.75 o
  -1  11   4        0.75        1.89      1.32 o
   0  11   4        1.89        1.45      1.17 o
   1  11   4        1.40        0.47      0.69 o
   2  11   4        6.03        6.80      0.89 o
   3  11   4        5.98        4.69      0.68 o
   4  11   4        3.91        6.06      0.81 o
   5  11   4        2.68        2.23      0.66 o
   6  11   4        3.26        4.39      0.86 o
   7  11   4       22.39       26.80      1.55 o
   8  11   4        9.57       10.58      1.07 o
   9  11   4       14.25       16.46      1.24 o
  10  11   4        2.93        2.07      0.78 o
  11  11   4        1.88        3.19      0.81 o
  12  11   4        0.95        0.23      0.68 o
  -2  12   4        0.09       -0.25      1.34 o
  -1  12   4        0.05       -1.02      1.02 o
   0  12   4        1.46        1.18      1.29 o
   1  12   4        0.10        0.28      1.25 o
   2  12   4       22.28       20.49      1.96 o
   3  12   4        8.93       11.74      1.29 o
   4  12   4        0.47       -0.24      0.82 o
   5  12   4        5.07        6.28      1.90 o
   6  12   4        3.04        4.26      1.54 o
   7  12   4        0.29        0.24      1.29 o
   8  12   4        1.51        1.68      1.65 o
   9  12   4        3.39        3.11      0.87 o
  10  12   4        0.01        1.86      0.80 o
  11  12   4        0.75        1.33      0.80 o
  12  12   4        0.56        2.71      1.12 o
   0  13   4        0.03       -0.50      1.32 o
   1  13   4        0.81        1.58      1.42 o
   2  13   4        3.03        4.49      1.61 o
   3  13   4        0.10        1.57      1.39 o
   4  13   4       19.66       28.19      1.89 o
   5  13   4        0.42        1.02      1.59 o
   6  13   4        0.49       -0.57      1.43 o
   7  13   4        0.11       -0.61      1.37 o
   8  13   4        0.95       -0.88      1.37 o
   9  13   4        0.54       -0.66      1.10 o
  10  13   4        2.42        5.42      1.64 o
   3  14   4        0.44       -0.11      1.26 o
   4  14   4        5.86        9.57      2.18 o
   5  14   4       18.52       23.28      2.79 o
   6  14   4        3.32        4.95      2.00 o
   7  14   4        3.31        3.58      1.94 o
   8  14   4        0.14       -1.48      1.48 o
   9  14   4        1.59        0.55      1.54 o
  -7 -12   5        0.11        2.41      1.58 o
  -6 -12   5        1.36        0.58      1.59 o
  -5 -12   5        4.73        6.84      1.99 o
  -4 -12   5        0.00       -0.41      1.47 o
  -3 -12   5        0.23        0.88      1.59 o
  -2 -12   5        0.14        0.68      1.91 o
  -1 -12   5        0.77        1.64      1.42 o
  -9 -11   5        0.21       -1.23      1.23 o
  -8 -11   5        0.01       -0.95      1.18 o
  -7 -11   5        0.31       -1.26      1.26 o
  -6 -11   5        0.14        1.15      1.42 o
  -5 -11   5        3.96        6.35      1.70 o
  -4 -11   5        0.00        0.43      1.29 o
  -3 -11   5        0.28        2.09      1.36 o
  -2 -11   5        0.00       -0.29      0.73 o
  -1 -11   5        1.06        0.56      0.91 o
   0 -11   5        4.15        8.23      1.88 o
   1 -11   5        0.11       -0.77      0.77 o
   2 -11   5        1.07        0.65      1.53 o
 -10 -10   5        0.01       -0.75      0.75 o
  -9 -10   5       13.00       13.40      1.44 o
  -8 -10   5        4.89        4.17      0.98 o
  -7 -10   5        6.43        7.31      1.67 o
  -6 -10   5        0.83        2.33      1.47 o
  -5 -10   5        3.50        3.06      1.51 o
  -4 -10   5        1.70        1.04      0.82 o
  -3 -10   5        0.03        0.41      0.64 o
  -2 -10   5        0.31        0.60      0.68 o
  -1 -10   5       26.94       31.88      1.73 o
   0 -10   5        4.63        5.84      1.60 o
   1 -10   5        4.46        5.64      1.56 o
   2 -10   5        0.02       -0.67      0.67 o
   3 -10   5        0.24       -1.09      1.12 o
   4 -10   5        0.80        2.24      1.42 o
 -10  -9   5        3.36        3.21      0.86 o
  -9  -9   5        3.88        3.51      0.87 o
  -8  -9   5        1.28        1.52      0.81 o
  -7  -9   5       10.09       11.99      1.16 o
  -6  -9   5        1.02        1.59      0.75 o
  -5  -9   5        1.98        0.41      0.66 o
  -4  -9   5        7.95        8.86      0.77 o
  -3  -9   5        0.87        1.05      0.51 o
  -2  -9   5        1.35        0.98      0.49 o
  -1  -9   5        2.29        2.48      0.56 o
   0  -9   5        0.95        0.45      0.56 o
   1  -9   5        1.36        3.02      0.98 o
   2  -9   5        1.07        0.83      0.73 o
   3  -9   5        0.26        0.46      0.63 o
   4  -9   5        0.31        2.38      1.40 o
   5  -9   5        0.67       -0.46      0.91 o
 -11  -8   5       17.44       20.07      2.07 o
 -10  -8   5       18.71       24.66      1.46 o
  -9  -8   5        2.32        3.27      0.78 o
  -8  -8   5       13.28       12.69      1.12 o
  -7  -8   5        5.24        5.85      0.88 o
  -6  -8   5       25.59       24.22      1.41 o
  -5  -8   5        1.33        0.54      0.45 o
  -4  -8   5        0.04       -0.39      0.39 o
  -3  -8   5        0.00       -0.37      0.37 o
  -2  -8   5       13.24       10.36      0.69 o
  -1  -8   5        1.98        1.26      0.47 o
   0  -8   5        3.87        3.92      0.54 o
   1  -8   5        0.11        0.43      0.46 o
   2  -8   5        1.55       -0.20      0.65 o
   3  -8   5        0.03       -0.17      1.15 o
   4  -8   5        1.19        1.10      0.45 o
   5  -8   5        0.12       -0.31      0.63 o
   6  -8   5        2.65        3.46      0.83 o
 -11  -7   5       29.39       29.88      1.22 o
 -10  -7   5       25.64       30.37      1.51 o
  -9  -7   5        1.94        2.72      0.91 o
  -8  -7   5        1.77        1.20      0.42 o
  -7  -7   5       24.74       24.53      0.93 o
  -6  -7   5        4.94        3.79      0.48 o
  -5  -7   5        0.01       -0.02      0.34 o
  -4  -7   5       72.47       68.23      1.32 o
  -3  -7   5       47.21       48.20      1.10 o
  -2  -7   5        1.34        1.04      0.37 o
  -1  -7   5      185.22      181.71      2.91 o
   0  -7   5       32.22       31.96      1.31 o
   1  -7   5       40.70       39.97      1.05 o
   2  -7   5       11.71       12.31      0.62 o
   3  -7   5       18.60       19.87      1.25 o
   4  -7   5        3.18        2.88      0.53 o
   5  -7   5        1.69        1.76      0.68 o
   6  -7   5        0.09       -0.03      0.61 o
   7  -7   5        1.61        1.34      0.72 o
 -11  -6   5        0.20       -0.50      0.50 o
 -10  -6   5        0.05       -0.32      0.83 o
  -9  -6   5        0.14        0.36      1.28 o
  -8  -6   5       14.54       17.53      0.87 o
  -7  -6   5        0.02        0.38      0.40 o
  -6  -6   5       19.81       14.85      0.81 o
  -5  -6   5      233.06      210.81      3.09 o
  -4  -6   5      204.78      189.90      2.23 o
  -3  -6   5        4.81        4.39      0.39 o
  -2  -6   5       29.14       29.16      0.82 o
  -1  -6   5      583.61      584.01      6.21 o
   0  -6   5       94.74       85.33      1.91 o
   1  -6   5        3.28        2.76      0.39 o
   2  -6   5       30.77       31.65      0.89 o
   3  -6   5       12.50       12.01      0.62 o
   4  -6   5       17.03       16.64      0.70 o
   5  -6   5        2.53        2.18      0.63 o
   6  -6   5        1.68        2.10      0.66 o
   7  -6   5        0.42       -0.08      0.61 o
   8  -6   5        1.03        0.06      0.66 o
 -11  -5   5        0.03       -0.16      0.58 o
 -10  -5   5        9.79       12.05      0.94 o
  -9  -5   5        0.17        0.16      0.69 o
  -8  -5   5        0.50        0.22      0.37 o
  -7  -5   5       20.86       19.90      0.89 o
  -6  -5   5      187.83      160.44      3.07 o
  -5  -5   5       65.97       79.06      1.32 o
  -4  -5   5       36.75       34.54      0.96 o
  -3  -5   5        1.08        1.08      0.28 o
  -2  -5   5        1.56        1.98      0.27 o
  -1  -5   5      175.06      153.15      1.85 o
   0  -5   5       92.19       99.74      1.43 o
   1  -5   5        0.86        0.40      0.19 o
   2  -5   5       10.95        7.98      0.40 o
   3  -5   5       57.10       54.20      1.02 o
   4  -5   5        5.81        6.21      0.43 o
   5  -5   5       12.89       13.88      0.84 o
   6  -5   5        7.12        6.68      0.61 o
   7  -5   5        0.00        0.15      0.56 o
   8  -5   5        6.60        5.89      0.79 o
   9  -5   5        0.09        0.27      0.83 o
 -11  -4   5        7.15        7.12      1.01 o
 -10  -4   5        5.96        7.43      1.45 o
  -9  -4   5        0.12       -0.07      0.42 o
  -8  -4   5       14.53       13.82      0.67 o
  -7  -4   5        1.38        1.26      0.38 o
  -6  -4   5       53.02       39.37      1.15 o
  -5  -4   5       79.64       67.80      1.12 o
  -4  -4   5       91.60       84.22      1.13 o
  -3  -4   5       47.67       33.54      0.64 o
  -2  -4   5       67.14       61.14      0.85 o
  -1  -4   5      159.70      177.01      1.79 o
   0  -4   5       22.59       29.19      0.61 o
   1  -4   5        1.19        2.73      0.31 o
   2  -4   5       85.16       80.90      1.03 o
   3  -4   5      101.56       93.77      1.32 o
   4  -4   5       29.61       30.65      0.68 o
   5  -4   5      128.20      135.29      2.41 o
   6  -4   5        0.95        0.29      0.39 o
   7  -4   5        0.05       -0.16      0.38 o
   8  -4   5        0.60        0.86      0.56 o
   9  -4   5       16.08       15.76      1.15 o
  10  -4   5        4.86        6.00      0.81 o
 -10  -3   5        5.60        5.15      1.39 o
  -9  -3   5        1.05        1.54      0.48 o
  -8  -3   5        7.22        6.94      0.63 o
  -7  -3   5       10.79        9.01      0.46 o
  -6  -3   5        0.00       -0.19      0.28 o
  -5  -3   5       67.87       65.31      1.03 o
  -4  -3   5        1.19        1.67      0.22 o
  -3  -3   5       22.09       15.38      0.49 o
  -2  -3   5       26.34       43.42      0.80 o
  -1  -3   5       86.78       95.65      1.20 o
   0  -3   5       75.83       82.18      1.01 o
   1  -3   5        6.16       10.09      0.46 o
   2  -3   5       10.10        9.46      0.31 o
   3  -3   5      180.28      171.54      1.88 o
   4  -3   5       62.03       68.13      1.21 o
   5  -3   5      111.41      109.08      1.78 o
   6  -3   5        9.79        9.16      0.73 o
   7  -3   5        6.88        5.44      0.48 o
   8  -3   5        0.35        0.46      0.48 o
   9  -3   5        4.69        5.63      0.69 o
  10  -3   5        8.32       11.07      0.88 o
 -11  -2   5        0.02       -0.46      0.46 o
 -10  -2   5        0.48        0.27      0.39 o
  -9  -2   5        1.69        1.53      0.50 o
  -8  -2   5       29.75       28.94      0.99 o
  -7  -2   5       19.34       16.42      0.53 o
  -6  -2   5      111.48      113.25      1.55 o
  -5  -2   5      107.81      102.34      1.32 o
  -4  -2   5      227.36      224.80      2.47 o
  -3  -2   5       36.81       36.31      0.63 o
  -2  -2   5      739.60      768.78      7.20 o
  -1  -2   5       52.07       47.38      1.00 o
   0  -2   5      165.60      169.21      1.84 o
   1  -2   5      250.31      255.79      2.19 o
   2  -2   5      248.27      258.67      2.33 o
   3  -2   5        1.50        1.12      0.16 o
   4  -2   5      241.05      230.83      2.41 o
   5  -2   5        0.58        0.30      0.21 o
   6  -2   5      128.08      117.55      1.61 o
   7  -2   5        0.47       -0.02      0.29 o
   8  -2   5        0.19        0.63      0.42 o
   9  -2   5        1.68        2.06      0.52 o
  10  -2   5        0.55        0.79      0.57 o
  11  -2   5        0.39        1.79      0.76 o
 -11  -1   5        2.56        2.22      0.60 o
 -10  -1   5       11.04       12.21      0.88 o
  -9  -1   5        2.21        3.12      0.46 o
  -8  -1   5       69.84       64.60      1.56 o
  -7  -1   5       52.08       51.28      0.94 o
  -6  -1   5      384.92      386.23      4.38 o
  -5  -1   5       92.45      100.50      1.38 o
  -4  -1   5      114.72      118.43      1.18 o
  -3  -1   5      101.09       92.98      1.21 o
  -2  -1   5       23.69       29.46      0.50 o
  -1  -1   5        2.63        1.13      0.17 o
   0  -1   5      103.13       94.26      1.02 o
   1  -1   5      738.03      841.21      6.65 o
   2  -1   5      118.66      129.91      1.14 o
   3  -1   5      116.33      106.54      1.16 o
   4  -1   5       87.47       89.39      1.02 o
   5  -1   5       17.59       21.73      0.44 o
   6  -1   5       27.92       24.53      0.53 o
   7  -1   5        3.01        3.68      0.27 o
   8  -1   5        1.16        0.73      0.24 o
   9  -1   5        0.05        0.00      0.38 o
  10  -1   5        0.08        0.59      0.43 o
  11  -1   5        0.16       -0.49      0.49 o
  12  -1   5        2.69        1.97      1.62 o
 -11   0   5       10.21        9.53      0.94 o
 -10   0   5        2.28        2.14      0.51 o
  -9   0   5        6.88        6.63      0.58 o
  -8   0   5        8.87        7.33      0.70 o
  -7   0   5       27.82       26.81      0.81 o
  -6   0   5      151.43      150.81      1.93 o
  -5   0   5      314.87      313.83      3.92 o
  -4   0   5       99.11      103.64      1.39 o
  -3   0   5      240.77      224.39      2.13 o
  -2   0   5      231.12      229.51      2.04 o
  -1   0   5       52.62       51.96      0.63 o
   0   0   5      459.61      497.64      4.40 o
   1   0   5      305.73      326.74      2.78 o
   2   0   5       11.11       13.05      0.25 o
   3   0   5     1027.39     1093.37     10.13 o
   4   0   5      441.71      505.58      4.81 o
   5   0   5      360.08      354.62      3.65 o
   6   0   5        0.55        0.47      0.22 o
   7   0   5       64.21       55.21      0.94 o
   8   0   5        2.78        2.48      0.31 o
   9   0   5        5.20        6.39      0.46 o
  10   0   5       14.75       16.96      0.78 o
  11   0   5        2.24        1.80      1.76 o
  12   0   5        0.43        0.42      1.06 o
 -11   1   5        0.02        0.08      1.25 o
 -10   1   5        0.12        0.29      1.16 o
  -9   1   5        0.14        0.54      0.42 o
  -8   1   5       12.48       12.69      0.72 o
  -7   1   5      179.93      174.07      3.20 o
  -6   1   5        6.80        6.92      0.53 o
  -5   1   5        5.36        3.83      0.31 o
  -4   1   5       22.30       27.67      0.53 o
  -3   1   5       50.86       48.24      0.69 o
  -2   1   5       77.83       79.70      0.90 o
  -1   1   5      172.64      195.57      1.60 o
   0   1   5      969.18     1039.66      8.95 o
   1   1   5       80.57       75.87      1.12 o
   2   1   5       57.04       57.95      0.72 o
   3   1   5      204.83      226.62      2.11 o
   4   1   5     1927.85     2012.66     18.45 o
   5   1   5        6.87        9.36      0.41 o
   6   1   5        9.34        8.03      0.25 o
   7   1   5        2.28        3.43      0.25 o
   8   1   5       11.38        7.14      0.51 o
   9   1   5        2.19        1.59      0.25 o
  10   1   5        3.96        5.24      0.37 o
  11   1   5       10.53       12.36      1.47 o
  12   1   5        0.00       -0.20      0.48 o
  13   1   5        0.03       -1.06      1.34 o
 -10   2   5        0.25        0.68      0.80 o
  -9   2   5        0.91        0.78      0.47 o
  -8   2   5        1.26        1.06      0.56 o
  -7   2   5        5.78        6.88      0.99 o
  -6   2   5       32.62       36.95      0.95 o
  -5   2   5        1.53        2.61      0.29 o
  -4   2   5       52.57       56.41      0.80 o
  -3   2   5      184.71      221.38      2.17 o
  -2   2   5      226.33      207.21      2.17 o
  -1   2   5     1370.72     1550.79     12.67 o
   0   2   5      501.63      537.70      4.32 o
   1   2   5       82.92      100.86      1.02 o
   2   2   5      277.25      272.01      2.88 o
   3   2   5      107.37      141.22      1.48 o
   4   2   5     1006.61     1122.36     11.09 o
   5   2   5        8.57       12.99      0.29 o
   6   2   5       75.25       69.76      0.79 o
   7   2   5       18.49       18.19      0.42 o
   8   2   5        3.54        2.16      0.29 o
   9   2   5        8.34        5.87      0.32 o
  10   2   5        1.94        2.30      0.26 o
  11   2   5       15.44       15.79      1.32 o
  12   2   5        4.10        4.57      0.97 o
  13   2   5        4.92        5.09      1.36 o
 -10   3   5        0.04        0.96      1.26 o
  -9   3   5        0.77        0.78      0.63 o
  -8   3   5        7.38        6.29      0.65 o
  -7   3   5        4.56        3.14      0.74 o
  -6   3   5       48.37       48.87      1.17 o
  -5   3   5        4.43        4.40      0.55 o
  -4   3   5        0.52        0.38      0.19 o
  -3   3   5      256.06      286.83      2.93 o
  -2   3   5      119.46      128.71      1.37 o
  -1   3   5      714.75      788.20      6.88 o
   0   3   5        1.33        0.04      0.12 o
   1   3   5      321.25      320.20      3.19 o
   2   3   5       21.93       24.02      0.42 o
   3   3   5       56.86       65.41      0.83 o
   4   3   5      339.04      355.83      3.69 o
   5   3   5        7.07        7.36      0.28 o
   6   3   5        0.01       -0.02      0.12 o
   7   3   5       33.20       31.60      0.53 o
   8   3   5        0.99        0.98      0.21 o
   9   3   5       16.97       16.14      0.49 o
  10   3   5        9.12        9.63      0.36 o
  11   3   5        8.43       10.44      0.51 o
  12   3   5        0.77        0.72      0.38 o
  13   3   5        2.27        2.51      0.54 o
  -9   4   5        1.95        2.05      0.62 o
  -8   4   5        0.03       -0.09      0.51 o
  -7   4   5        0.66        0.05      0.50 o
  -6   4   5       19.76       20.42      0.81 o
  -5   4   5       35.11       33.25      1.04 o
  -4   4   5        4.28        3.74      0.31 o
  -3   4   5       10.43       11.70      0.38 o
  -2   4   5       21.13       25.06      0.55 o
  -1   4   5       53.14       55.80      0.73 o
   0   4   5     1302.64     1357.10     12.69 o
   1   4   5       40.64       47.24      0.72 o
   2   4   5      238.21      237.04      2.30 o
   3   4   5       12.83       13.87      0.33 o
   4   4   5       23.62       30.29      0.53 o
   5   4   5      225.46      236.87      2.41 o
   6   4   5      144.70      130.33      1.61 o
   7   4   5        0.09        0.68      0.21 o
   8   4   5       65.30       65.51      1.28 o
   9   4   5       10.26       10.04      0.45 o
  10   4   5       30.10       30.40      0.94 o
  11   4   5        2.07        2.57      0.34 o
  12   4   5        5.84        5.29      0.42 o
  13   4   5        0.99        1.07      0.44 o
  -9   5   5        0.28        1.98      0.81 o
  -8   5   5        1.61        2.42      0.81 o
  -7   5   5        0.82        0.42      0.53 o
  -6   5   5        9.04        7.83      0.62 o
  -5   5   5        8.58        8.37      0.59 o
  -4   5   5       25.49       22.96      1.48 o
  -3   5   5        3.96        3.00      0.30 o
  -2   5   5       46.43       42.62      0.79 o
  -1   5   5        1.92        1.51      0.33 o
   0   5   5       88.07       91.46      1.21 o
   1   5   5      522.52      527.26      5.18 o
   2   5   5      133.26      127.59      1.50 o
   3   5   5       63.45       77.94      1.11 o
   4   5   5      115.06      107.33      1.20 o
   5   5   5      181.18      195.83      2.22 o
   6   5   5        9.64       11.94      0.46 o
   7   5   5        4.63        4.37      0.42 o
   8   5   5       37.68       36.00      0.78 o
   9   5   5        0.00       -0.18      0.25 o
  10   5   5        7.18        6.22      0.41 o
  11   5   5       15.57       17.80      0.64 o
  12   5   5        0.84        1.56      0.50 o
  13   5   5        0.00       -0.22      0.41 o
  -8   6   5        0.69        0.31      0.60 o
  -7   6   5        0.05        0.27      0.59 o
  -6   6   5        6.63        6.36      0.75 o
  -5   6   5        6.57        7.30      0.64 o
  -4   6   5        9.36        7.21      0.65 o
  -3   6   5       10.72       13.00      0.53 o
  -2   6   5       72.68       76.43      1.19 o
  -1   6   5      465.71      434.01      7.08 o
   0   6   5      171.36      167.38      2.29 o
   1   6   5       43.38       43.39      0.83 o
   2   6   5        9.88        9.95      0.37 o
   3   6   5        3.93        3.61      0.30 o
   4   6   5       38.83       47.88      0.84 o
   5   6   5       44.20       44.28      0.78 o
   6   6   5      183.11      186.23      2.17 o
   7   6   5      332.34      327.61      3.84 o
   8   6   5      141.59      139.82      2.52 o
   9   6   5        0.72        0.66      0.32 o
  10   6   5        4.08        5.09      0.46 o
  11   6   5        0.02        0.24      0.40 o
  12   6   5        4.04        4.85      0.69 o
  13   6   5        1.50        1.36      0.55 o
  -7   7   5        3.53        1.94      0.73 o
  -6   7   5       34.42       37.49      1.58 o
  -5   7   5        8.64       10.58      1.07 o
  -4   7   5        0.07        0.70      0.82 o
  -3   7   5       34.05       34.47      0.95 o
  -2   7   5        3.22        1.75      0.38 o
  -1   7   5      143.21      152.44      2.23 o
   0   7   5      241.96      239.04      3.44 o
   1   7   5       39.61       40.14      0.93 o
   2   7   5       58.00       62.45      1.14 o
   3   7   5        0.23        1.24      0.25 o
   4   7   5       30.78       33.96      0.76 o
   5   7   5       12.22        9.89      0.44 o
   6   7   5       42.92       42.92      1.37 o
   7   7   5        7.78        6.51      0.49 o
   8   7   5      209.44      212.53      3.76 o
   9   7   5        7.39        8.88      0.73 o
  10   7   5       28.83       30.93      1.25 o
  11   7   5        1.65        2.06      0.85 o
  12   7   5        3.43        2.84      0.56 o
  13   7   5        2.52        3.40      0.74 o
  -6   8   5        0.57        0.30      0.71 o
  -5   8   5        7.88        9.82      0.99 o
  -4   8   5        0.29        2.21      0.79 o
  -3   8   5        2.41        1.89      0.90 o
  -2   8   5       15.56       15.68      1.48 o
  -1   8   5       15.26       12.32      0.80 o
   0   8   5       11.71        8.63      0.60 o
   1   8   5        7.85        8.10      0.61 o
   2   8   5        9.32       11.83      0.56 o
   3   8   5       72.15       68.84      1.39 o
   4   8   5       28.64       24.13      0.92 o
   5   8   5       16.72       14.39      0.57 o
   6   8   5       26.95       24.63      0.71 o
   7   8   5       43.90       41.83      1.15 o
   8   8   5       84.19       82.56      1.94 o
   9   8   5       70.99       66.61      1.64 o
  10   8   5       22.58       23.48      1.20 o
  11   8   5       26.42       27.90      1.30 o
  12   8   5        0.08        0.09      0.53 o
  13   8   5        0.06       -0.66      0.66 o
  -5   9   5        5.74        6.68      0.94 o
  -4   9   5        0.00       -0.67      0.72 o
  -3   9   5        2.03        1.69      0.77 o
  -2   9   5        0.37       -0.19      0.67 o
  -1   9   5        0.19        0.06      0.44 o
   0   9   5        0.03       -0.36      0.36 o
   1   9   5        1.38        0.10      0.54 o
   2   9   5        1.10        0.41      0.47 o
   3   9   5        0.88        0.66      0.37 o
   4   9   5        0.00        0.56      0.36 o
   5   9   5        5.00        3.60      0.44 o
   6   9   5        0.02       -0.53      0.53 o
   7   9   5        9.53        7.91      0.70 o
   8   9   5       10.36        9.36      0.73 o
   9   9   5        1.94        1.37      0.50 o
  10   9   5       11.01       10.17      1.04 o
  11   9   5        2.58        3.81      0.73 o
  12   9   5        0.31        0.27      0.59 o
  13   9   5        0.36        0.99      0.58 o
  -4  10   5        0.10       -1.04      1.04 o
  -3  10   5        1.59        3.17      1.39 o
  -2  10   5        0.16        0.77      0.64 o
  -1  10   5        0.90        2.79      1.18 o
   0  10   5        3.59        3.37      0.75 o
   1  10   5        1.14        0.40      0.52 o
   2  10   5        2.78        2.15      0.57 o
   3  10   5       18.46       18.88      0.96 o
   4  10   5       22.10       22.34      1.01 o
   5  10   5       27.27       22.12      0.86 o
   6  10   5        0.61       -0.05      0.43 o
   7  10   5        2.81        3.20      0.65 o
   8  10   5        1.10        1.46      0.57 o
   9  10   5        0.15       -0.14      0.58 o
  10  10   5        1.85        1.59      0.96 o
  11  10   5        1.95        2.69      0.74 o
  12  10   5        3.04        2.38      0.72 o
  13  10   5        0.06        1.01      0.66 o
  -3  11   5        1.46        1.58      1.34 o
  -2  11   5        3.95        2.56      0.69 o
  -1  11   5        6.08        6.18      1.53 o
   0  11   5        2.68        5.15      1.43 o
   1  11   5        3.32        4.52      0.84 o
   2  11   5        3.48        1.93      0.70 o
   3  11   5        8.17       10.14      1.57 o
   4  11   5        0.04        0.08      0.79 o
   5  11   5        0.00       -0.04      0.53 o
   6  11   5        0.08       -0.71      0.98 o
   7  11   5        0.00       -0.31      0.62 o
   8  11   5        0.82        2.03      1.04 o
   9  11   5        3.62        3.66      0.86 o
  10  11   5        0.53        2.22      1.95 o
  11  11   5        0.11        0.02      0.70 o
  12  11   5        1.59        1.49      1.40 o
  -2  12   5        0.18       -0.03      1.29 o
  -1  12   5        2.06        2.40      1.42 o
   0  12   5        0.11        2.14      1.36 o
   1  12   5       12.22       13.18      2.00 o
   2  12   5        1.78        1.15      1.06 o
   3  12   5        1.82        1.91      0.96 o
   4  12   5        1.00        0.98      1.27 o
   5  12   5       11.19       13.04      1.37 o
   6  12   5        1.06        1.94      1.45 o
   7  12   5        0.00       -1.17      1.17 o
   8  12   5        9.06        9.60      1.80 o
   9  12   5        0.01        0.20      1.03 o
  10  12   5        4.01        5.77      1.00 o
  11  12   5        0.16        0.32      0.80 o
  12  12   5        0.20        0.05      0.77 o
   0  13   5        1.41        0.19      1.36 o
   1  13   5        0.01        0.52      1.26 o
   2  13   5        0.00        2.05      1.31 o
   3  13   5       11.84       11.74      2.98 o
   4  13   5       28.66       35.36      2.15 o
   5  13   5        5.25        8.35      2.00 o
   6  13   5        0.79        0.91      1.54 o
   7  13   5        1.38        2.54      1.59 o
   8  13   5        0.20       -1.36      1.36 o
   9  13   5        1.50        1.06      1.37 o
  10  13   5        0.60        0.61      1.26 o
  11  13   5        0.81        0.61      1.21 o
   3  14   5        0.64        0.49      1.21 o
   4  14   5        0.26        0.02      1.67 o
   5  14   5        2.92        5.99      1.97 o
   6  14   5        0.01       -1.48      1.48 o
   7  14   5        0.15        1.10      1.78 o
   8  14   5        0.78       -1.51      1.51 o
   9  14   5        4.18        0.77      1.65 o
  -5 -12   6        0.20        1.21      1.73 o
  -4 -12   6        0.68        0.88      1.53 o
  -3 -12   6        1.30        0.85      1.67 o
  -2 -12   6        0.68        2.22      1.64 o
  -8 -11   6        0.24        1.69      1.50 o
  -7 -11   6        0.31       -1.23      1.23 o
  -6 -11   6        0.36        0.71      1.50 o
  -5 -11   6        6.19       10.62      2.10 o
  -4 -11   6       10.69       13.89      2.21 o
  -3 -11   6        4.89        4.90      1.36 o
  -2 -11   6        1.93        2.74      0.89 o
  -1 -11   6        0.09        0.02      0.87 o
   0 -11   6        1.88        1.81      1.53 o
   1 -11   6        0.87       -0.19      1.31 o
  -9 -10   6        2.91        2.43      1.28 o
  -8 -10   6        0.00       -0.82      1.23 o
  -7 -10   6        0.26        1.37      1.40 o
  -6 -10   6        3.93        3.07      1.53 o
  -5 -10   6        0.01       -0.95      1.26 o
  -4 -10   6        1.55        1.57      1.18 o
  -3 -10   6        6.63        6.94      1.18 o
  -2 -10   6        0.09        0.38      0.68 o
  -1 -10   6        0.00       -0.06      0.98 o
   0 -10   6        5.84        7.93      1.27 o
   1 -10   6        0.47       -0.77      0.77 o
   2 -10   6        1.08        0.37      0.77 o
   3 -10   6        0.09        0.49      1.40 o
 -10  -9   6        0.35       -0.58      0.68 o
  -9  -9   6        3.34        4.14      0.99 o
  -8  -9   6        0.53        0.11      0.71 o
  -7  -9   6        0.68        1.22      0.79 o
  -6  -9   6        3.23        4.49      0.91 o
  -5  -9   6       33.43       36.83      1.91 o
  -4  -9   6        7.52        6.36      1.12 o
  -3  -9   6        1.95        0.64      0.54 o
  -2  -9   6       14.57       12.15      0.99 o
  -1  -9   6       11.97       11.25      1.87 o
   0  -9   6        1.39        2.01      0.72 o
   1  -9   6        1.10        1.66      0.79 o
   2  -9   6        1.60        2.28      1.54 o
   3  -9   6        1.88        2.57      0.72 o
   4  -9   6        1.58        1.84      0.99 o
   5  -9   6        3.04        5.04      3.44 o
 -10  -8   6        8.17       10.64      0.88 o
  -9  -8   6        0.10        0.30      0.55 o
  -8  -8   6        5.69        4.59      0.87 o
  -7  -8   6       22.83       23.39      1.51 o
  -6  -8   6        3.25        1.64      0.96 o
  -5  -8   6       11.10       15.93      0.97 o
  -4  -8   6       36.52       39.25      1.17 o
  -3  -8   6        7.22        8.53      0.66 o
  -2  -8   6        2.29        2.02      0.50 o
  -1  -8   6        0.56        0.69      0.46 o
   0  -8   6        6.05        7.38      0.67 o
   1  -8   6        4.23        2.50      0.62 o
   2  -8   6        0.45       -0.02      0.67 o
   3  -8   6        0.65        0.25      0.80 o
   4  -8   6        2.70        2.77      0.83 o
   5  -8   6        3.50        2.77      1.00 o
   6  -8   6        0.00       -0.29      0.87 o
 -11  -7   6        4.91        5.26      0.89 o
 -10  -7   6        0.00        0.62      0.70 o
  -9  -7   6        2.37        3.98      0.82 o
  -8  -7   6        6.45        8.70      0.94 o
  -7  -7   6        0.90        1.06      0.50 o
  -6  -7   6        1.90        2.32      0.48 o
  -5  -7   6       10.06       10.79      0.84 o
  -4  -7   6       22.07       23.32      0.80 o
  -3  -7   6        5.89        6.34      0.49 o
  -2  -7   6        7.48        6.21      0.56 o
  -1  -7   6        1.35        0.98      0.46 o
   0  -7   6       11.89       12.51      0.73 o
   1  -7   6       90.33       93.25      1.92 o
   2  -7   6        9.57        7.87      0.55 o
   3  -7   6        0.84        0.70      0.57 o
   4  -7   6        0.07       -0.39      0.39 o
   5  -7   6       18.32       20.28      1.36 o
   6  -7   6        3.58        3.13      0.93 o
   7  -7   6        0.53        0.83      0.70 o
 -11  -6   6        0.11       -0.57      0.57 o
 -10  -6   6        1.91        1.47      0.64 o
  -9  -6   6       27.30       30.53      1.47 o
  -8  -6   6        0.54        0.30      0.45 o
  -7  -6   6        6.22        5.04      0.79 o
  -6  -6   6        5.52        5.61      0.52 o
  -5  -6   6        0.29        0.61      0.36 o
  -4  -6   6       40.49       42.59      0.91 o
  -3  -6   6        9.00        9.58      0.48 o
  -2  -6   6       33.94       32.88      0.88 o
  -1  -6   6       10.37       12.19      0.60 o
   0  -6   6       74.00       71.43      1.38 o
   1  -6   6       52.59       52.15      1.16 o
   2  -6   6        2.42        3.33      0.41 o
   3  -6   6       28.30       29.08      0.91 o
   4  -6   6        0.35        0.66      0.36 o
   5  -6   6        0.05       -0.50      0.50 o
   6  -6   6        2.46        3.49      0.73 o
   7  -6   6        2.25        3.16      0.74 o
   8  -6   6        0.01       -0.69      0.70 o
 -11  -5   6        6.45        7.44      0.81 o
 -10  -5   6        3.11        2.27      0.64 o
  -9  -5   6        1.38        1.31      0.56 o
  -8  -5   6        9.71       10.18      0.69 o
  -7  -5   6        2.19        2.63      0.48 o
  -6  -5   6       13.85       11.23      0.59 o
  -5  -5   6      318.90      289.21      3.99 o
  -4  -5   6        0.21       -0.27      0.27 o
  -3  -5   6      125.11      124.88      1.74 o
  -2  -5   6      152.46      144.25      1.80 o
  -1  -5   6       25.29       20.59      0.62 o
   0  -5   6       23.83       23.51      0.67 o
   1  -5   6        6.35        6.92      0.47 o
   2  -5   6       26.19       21.68      0.63 o
   3  -5   6       84.08       90.51      1.48 o
   4  -5   6        0.24       -0.10      0.30 o
   5  -5   6        0.00       -0.29      0.40 o
   6  -5   6        0.07        0.17      0.53 o
   7  -5   6        0.84        0.49      0.58 o
   8  -5   6        5.15        2.83      1.07 o
   9  -5   6        0.70        0.09      1.08 o
 -11  -4   6        9.37       10.17      1.77 o
 -10  -4   6        0.21        0.45      0.52 o
  -9  -4   6        4.52        5.71      0.69 o
  -8  -4   6       11.55       10.21      0.63 o
  -7  -4   6        0.29        0.49      0.50 o
  -6  -4   6        1.20        0.85      0.64 o
  -5  -4   6       80.17       62.62      1.23 o
  -4  -4   6       58.16       50.58      0.98 o
  -3  -4   6      112.94      114.88      1.58 o
  -2  -4   6       90.51       85.80      1.18 o
  -1  -4   6        3.21        3.50      0.27 o
   0  -4   6        2.04        2.73      0.29 o
   1  -4   6       58.78       50.14      1.01 o
   2  -4   6        3.87        2.19      0.31 o
   3  -4   6      259.23      250.27      2.90 o
   4  -4   6        0.83        0.65      0.29 o
   5  -4   6       17.00       16.79      0.98 o
   6  -4   6        2.44        2.76      0.48 o
   7  -4   6        1.83        0.94      0.46 o
   8  -4   6        1.24        1.13      0.85 o
   9  -4   6        0.73        1.89      0.73 o
  10  -4   6        2.00        2.96      0.95 o
 -11  -3   6        5.38        3.80      0.90 o
 -10  -3   6        5.54        5.91      0.87 o
  -9  -3   6       14.57       16.33      0.97 o
  -8  -3   6        1.68        2.00      0.53 o
  -7  -3   6        0.00       -0.07      0.34 o
  -6  -3   6       61.17       56.98      1.43 o
  -5  -3   6        4.87        3.46      0.37 o
  -4  -3   6      120.76      116.90      1.52 o
  -3  -3   6       81.74       72.01      1.08 o
  -2  -3   6       60.14       49.20      0.78 o
  -1  -3   6      109.16      104.34      1.51 o
   0  -3   6       79.32       92.42      1.34 o
   1  -3   6       37.93       31.33      0.58 o
   2  -3   6      200.71      202.25      2.05 o
   3  -3   6       25.65       27.82      0.55 o
   4  -3   6        1.63        0.96      0.24 o
   5  -3   6       16.96       17.85      0.69 o
   6  -3   6        2.80        3.74      0.46 o
   7  -3   6        7.08        6.04      0.53 o
   8  -3   6        1.72        0.66      0.50 o
   9  -3   6        7.24        7.88      0.84 o
  10  -3   6        0.62        0.99      0.63 o
 -11  -2   6        0.26       -0.32      0.68 o
 -10  -2   6        2.99        2.54      0.53 o
  -9  -2   6        0.33        0.99      0.44 o
  -8  -2   6        5.21        4.49      0.53 o
  -7  -2   6        1.77        1.58      0.33 o
  -6  -2   6       30.04       27.47      0.82 o
  -5  -2   6       20.59       18.94      0.49 o
  -4  -2   6      413.18      412.78      4.35 o
  -3  -2   6      107.15       86.68      1.28 o
  -2  -2   6       87.82       84.08      1.07 o
  -1  -2   6      417.83      412.78      5.39 o
   0  -2   6      528.51      620.61      5.60 o
   1  -2   6        0.51        2.46      0.20 o
   2  -2   6       70.28       73.20      0.82 o
   3  -2   6       70.96       76.22      0.95 o
   4  -2   6      251.56      225.60      2.41 o
   5  -2   6      215.49      203.08      2.40 o
   6  -2   6        0.28        0.54      0.32 o
   7  -2   6        8.74        9.12      0.86 o
   8  -2   6        4.61        4.56      0.43 o
   9  -2   6        2.25        2.20      0.55 o
  10  -2   6       17.74       19.27      1.06 o
  11  -2   6        1.52        0.92      1.43 o
 -11  -1   6        1.07        0.69      1.23 o
 -10  -1   6        1.99        2.27      0.60 o
  -9  -1   6        1.82        1.34      0.47 o
  -8  -1   6        1.01        0.42      0.93 o
  -7  -1   6       45.92       48.95      1.11 o
  -6  -1   6       11.08       11.60      0.48 o
  -5  -1   6        2.73        3.39      0.28 o
  -4  -1   6       10.07       10.69      0.33 o
  -3  -1   6        3.98        3.00      0.24 o
  -2  -1   6       15.79       11.26      0.32 o
  -1  -1   6      441.26      462.82      4.82 o
   0  -1   6       54.81       78.52      0.99 o
   1  -1   6      238.70      239.74      2.16 o
   2  -1   6        6.70       10.71      0.27 o
   3  -1   6      246.92      237.58      2.18 o
   4  -1   6        1.88        1.27      0.19 o
   5  -1   6      204.08      208.68      2.22 o
   6  -1   6        1.60        1.17      0.25 o
   7  -1   6        0.04        0.20      0.24 o
   8  -1   6        0.48        0.72      0.28 o
   9  -1   6       11.17       11.32      0.73 o
  10  -1   6       12.43       11.96      0.77 o
  11  -1   6        0.36        0.09      0.97 o
  12  -1   6        0.74       -1.10      1.39 o
 -11   0   6        3.54        2.36      1.32 o
 -10   0   6        5.18        3.85      0.74 o
  -9   0   6        4.52        5.21      0.60 o
  -8   0   6       10.01        9.07      0.77 o
  -7   0   6        1.83        1.69      0.35 o
  -6   0   6       51.34       48.52      1.23 o
  -5   0   6       25.60       23.95      0.61 o
  -4   0   6       44.02       37.60      0.68 o
  -3   0   6       22.57       18.28      0.39 o
  -2   0   6      368.12      359.96      3.12 o
  -1   0   6      548.43      559.73      4.93 o
   0   0   6       38.25       31.36      0.50 o
   1   0   6        0.06       -0.12      0.12 o
   2   0   6       45.64       42.97      0.52 o
   3   0   6        4.61        5.08      0.19 o
   4   0   6        2.23        3.70      0.22 o
   5   0   6      107.69      124.07      1.52 o
   6   0   6        5.59        4.44      0.29 o
   7   0   6       24.06       31.91      0.70 o
   8   0   6       10.60        8.86      0.48 o
   9   0   6        0.15       -0.06      0.37 o
  10   0   6       21.01       19.46      1.08 o
  11   0   6        0.03       -0.16      1.32 o
  12   0   6        1.71        2.26      0.69 o
 -10   1   6       22.50       27.33      1.16 o
  -9   1   6        7.23        5.64      0.63 o
  -8   1   6        2.31        2.24      0.49 o
  -7   1   6       36.79       38.01      0.98 o
  -6   1   6        0.44        0.37      0.33 o
  -5   1   6        0.01       -0.24      0.24 o
  -4   1   6      187.48      190.58      2.18 o
  -3   1   6        0.13        0.03      0.17 o
  -2   1   6        0.15       -0.14      0.14 o
  -1   1   6      109.74      124.82      1.23 o
   0   1   6       16.13       23.96      0.40 o
   1   1   6      396.92      424.12      5.14 o
   2   1   6      578.39      596.99      6.91 o
   3   1   6      153.80      193.30      1.86 o
   4   1   6      178.85      185.34      1.93 o
   5   1   6       57.19       54.89      0.82 o
   6   1   6      168.88      164.48      2.04 o
   7   1   6      182.84      156.45      1.97 o
   8   1   6       31.48       31.93      0.80 o
   9   1   6        4.48        5.40      0.38 o
  10   1   6        0.09        0.80      0.37 o
  11   1   6        2.15        3.38      0.62 o
  12   1   6       13.98       11.85      0.95 o
 -10   2   6        1.18        0.19      1.09 o
  -9   2   6        6.21        6.20      0.78 o
  -8   2   6        1.26        1.19      0.48 o
  -7   2   6        4.16        4.43      0.45 o
  -6   2   6       47.53       45.08      1.11 o
  -5   2   6        4.55        3.38      0.38 o
  -4   2   6        6.30        6.33      0.37 o
  -3   2   6        3.59        7.06      0.35 o
  -2   2   6       84.10       96.73      1.18 o
  -1   2   6      216.39      259.39      2.45 o
   0   2   6        1.20        3.44      0.19 o
   1   2   6        8.15        6.99      0.26 o
   2   2   6       68.51       76.27      0.94 o
   3   2   6      132.28      150.98      1.66 o
   4   2   6       12.95        5.55      0.25 o
   5   2   6      143.40      122.79      1.86 o
   6   2   6       24.04       16.07      0.45 o
   7   2   6       13.53       15.78      0.39 o
   8   2   6        0.62        0.54      0.24 o
   9   2   6        1.29        0.90      0.25 o
  10   2   6       14.44       16.71      0.59 o
  11   2   6        0.28        0.14      0.44 o
  12   2   6        7.26        6.78      0.74 o
  13   2   6        0.92        2.03      0.59 o
  -9   3   6        0.27        0.53      0.53 o
  -8   3   6        3.96        2.82      0.58 o
  -7   3   6        0.42        0.33      0.55 o
  -6   3   6       13.40       12.98      0.65 o
  -5   3   6       16.48       12.26      0.61 o
  -4   3   6       52.45       50.49      0.87 o
  -3   3   6       13.91       13.58      0.47 o
  -2   3   6        3.70        6.60      0.29 o
  -1   3   6        6.46        5.69      0.24 o
   0   3   6      712.21      777.30      7.17 o
   1   3   6      155.73      157.38      2.13 o
   2   3   6        2.98        2.99      0.32 o
   3   3   6      200.77      219.47      2.25 o
   4   3   6       58.68       66.03      0.92 o
   5   3   6       80.58       81.88      1.07 o
   6   3   6      118.49      124.08      1.69 o
   7   3   6        0.35        0.10      0.17 o
   8   3   6       32.78       27.13      0.81 o
   9   3   6        7.43        5.92      0.36 o
  10   3   6        2.18        1.08      0.26 o
  11   3   6        0.08        0.30      0.30 o
  12   3   6        0.02       -0.30      0.44 o
  13   3   6        5.56        6.19      0.77 o
  -9   4   6        4.26        5.08      0.72 o
  -8   4   6        0.78        0.50      0.56 o
  -7   4   6        0.00       -0.33      0.47 o
  -6   4   6        1.98        2.40      0.44 o
  -5   4   6        0.07        0.30      0.36 o
  -4   4   6       15.43       12.18      0.54 o
  -3   4   6        0.00       -0.21      0.21 o
  -2   4   6        2.82        2.84      0.24 o
  -1   4   6      133.18      146.86      1.56 o
   0   4   6      559.36      635.01      6.59 o
   1   4   6       15.72       19.48      0.62 o
   2   4   6        3.88        3.96      0.23 o
   3   4   6        0.27       -0.13      0.13 o
   4   4   6      577.81      637.68      6.12 o
   5   4   6      166.07      174.01      1.86 o
   6   4   6       46.29       48.87      0.82 o
   7   4   6       52.21       50.69      0.83 o
   8   4   6       16.93       15.49      0.40 o
   9   4   6        0.00       -0.13      0.24 o
  10   4   6        3.61        4.09      0.36 o
  11   4   6        2.72        2.49      0.33 o
  12   4   6        6.91        6.92      0.76 o
  13   4   6        0.78        0.63      0.49 o
  -8   5   6        0.00       -0.38      0.57 o
  -7   5   6        2.93        1.85      0.62 o
  -6   5   6        8.34        9.81      0.69 o
  -5   5   6        0.70        0.42      0.41 o
  -4   5   6       11.80       11.61      0.66 o
  -3   5   6        0.79        0.49      0.35 o
  -2   5   6       47.68       49.15      0.88 o
  -1   5   6       86.92       96.94      1.51 o
   0   5   6        0.09        0.37      0.20 o
   1   5   6       16.55       18.55      0.50 o
   2   5   6      139.41      126.62      1.83 o
   3   5   6      117.29      126.93      1.54 o
   4   5   6      104.65      120.64      1.41 o
   5   5   6       57.10       64.41      0.96 o
   6   5   6       48.49       49.14      0.79 o
   7   5   6      101.06      101.17      2.84 o
   8   5   6        3.44        3.61      0.39 o
   9   5   6       46.26       46.59      1.65 o
  10   5   6        0.05       -0.05      0.28 o
  11   5   6        5.08        5.26      0.53 o
  12   5   6        0.13       -0.30      0.43 o
  13   5   6        0.00       -0.14      0.46 o
  -8   6   6        1.76        0.94      0.68 o
  -7   6   6        6.46        8.56      0.88 o
  -6   6   6        0.21        0.59      0.57 o
  -5   6   6       11.51        9.90      0.83 o
  -4   6   6        4.96        5.30      0.64 o
  -3   6   6       16.19       11.83      0.56 o
  -2   6   6       62.94       57.94      1.09 o
  -1   6   6        3.49        5.22      0.39 o
   0   6   6        0.72        1.73      0.31 o
   1   6   6       20.92       27.00      0.66 o
   2   6   6       22.86       25.36      0.63 o
   3   6   6       32.78       36.96      0.81 o
   4   6   6       13.84       11.47      0.38 o
   5   6   6       13.32       12.81      0.44 o
   6   6   6      139.97      140.52      1.75 o
   7   6   6      213.27      217.97      2.83 o
   8   6   6        0.44        0.33      0.33 o
   9   6   6        0.04       -0.02      0.41 o
  10   6   6       28.14       29.27      1.14 o
  11   6   6        0.03        0.18      0.42 o
  12   6   6        3.39        3.44      0.68 o
  13   6   6        0.01        0.13      0.49 o
  -7   7   6        0.42        1.30      0.66 o
  -6   7   6        1.52        1.51      0.69 o
  -5   7   6        4.91        5.67      0.78 o
  -4   7   6        0.61        1.35      0.68 o
  -3   7   6        1.79        1.69      0.46 o
  -2   7   6       10.18       12.36      0.60 o
  -1   7   6        1.84        1.54      0.32 o
   0   7   6       18.24       19.67      0.78 o
   1   7   6      658.51      643.82      7.26 o
   2   7   6      184.60      177.93      2.39 o
   3   7   6       19.17       22.68      0.85 o
   4   7   6        0.73        0.50      0.29 o
   5   7   6        3.16        3.96      0.36 o
   6   7   6        1.50        1.48      0.31 o
   7   7   6        2.85        2.26      0.42 o
   8   7   6        0.03       -0.33      0.38 o
   9   7   6        0.93        0.59      0.51 o
  10   7   6       14.09       16.24      1.27 o
  11   7   6        2.28        1.83      0.55 o
  12   7   6        9.74       11.46      0.81 o
  13   7   6        0.02        0.52      0.58 o
  -6   8   6        0.08       -0.66      0.66 o
  -5   8   6       10.48       11.16      1.03 o
  -4   8   6        1.21        2.13      0.97 o
  -3   8   6        1.20        2.45      0.43 o
  -2   8   6        0.15        0.36      0.40 o
  -1   8   6        0.53        0.25      0.35 o
   0   8   6        8.89        7.97      0.58 o
   1   8   6       75.57       70.23      1.50 o
   2   8   6       14.85       13.00      0.66 o
   3   8   6        1.50        1.30      0.36 o
   4   8   6       24.72       26.90      0.84 o
   5   8   6        0.17       -0.04      0.33 o
   6   8   6       24.66       25.84      0.81 o
   7   8   6       40.45       44.04      1.21 o
   8   8   6       80.10       78.23      1.90 o
   9   8   6        1.09        0.73      0.54 o
  10   8   6        6.81        7.66      0.81 o
  11   8   6        1.20        0.53      0.59 o
  12   8   6       20.55       18.18      1.11 o
  13   8   6        1.66        1.95      0.80 o
  -5   9   6        8.56        9.42      1.53 o
  -4   9   6        1.91        2.32      0.89 o
  -3   9   6        0.26        0.85      0.80 o
  -2   9   6        2.65        2.56      0.57 o
  -1   9   6        5.47        4.92      0.88 o
   0   9   6        2.31        2.21      0.58 o
   1   9   6        6.17        4.61      0.63 o
   2   9   6       49.89       46.88      1.43 o
   3   9   6       21.51       22.91      1.00 o
   4   9   6       48.53       41.29      1.10 o
   5   9   6       30.20       27.50      0.89 o
   6   9   6        2.87        2.44      0.61 o
   7   9   6       12.25       10.50      0.78 o
   8   9   6        1.25        0.60      0.52 o
   9   9   6        9.71        8.33      0.78 o
  10   9   6        0.00       -0.09      0.61 o
  11   9   6        0.31       -0.47      1.21 o
  12   9   6        4.10        4.67      1.26 o
  13   9   6        0.49        0.13      0.58 o
  -4  10   6        0.51        0.00      1.18 o
  -3  10   6        1.28       -0.33      1.10 o
  -2  10   6        2.33        0.99      0.65 o
  -1  10   6        2.44        2.95      1.26 o
   0  10   6        1.77       -0.18      0.90 o
   1  10   6        4.54        5.92      1.63 o
   2  10   6        0.08        0.33      0.50 o
   3  10   6        2.14        1.99      0.63 o
   4  10   6        1.02        0.38      0.47 o
   5  10   6        4.86        3.90      0.51 o
   6  10   6       11.60       10.99      0.75 o
   7  10   6        5.14        5.13      0.68 o
   8  10   6        0.27        0.09      1.65 o
   9  10   6        6.42        6.92      0.92 o
  10  10   6        0.05       -0.18      0.68 o
  11  10   6        5.57        4.52      0.85 o
  12  10   6        0.58        0.13      0.64 o
  13  10   6        0.39       -0.59      0.59 o
  -3  11   6        1.01        2.02      1.32 o
  -2  11   6        0.55        1.41      0.63 o
  -1  11   6        0.00       -0.02      1.15 o
   0  11   6        0.19       -0.90      0.90 o
   1  11   6       10.52       15.11      1.37 o
   2  11   6        2.62        2.88      0.94 o
   3  11   6        1.98        1.27      0.64 o
   4  11   6        3.98        4.54      0.91 o
   5  11   6        2.91        2.83      0.69 o
   6  11   6        2.00        1.40      1.21 o
   7  11   6        7.19        6.20      0.95 o
   8  11   6        0.95        0.33      0.67 o
   9  11   6        0.00       -0.62      0.62 o
  10  11   6        0.04        0.00      0.99 o
  11  11   6        6.43        6.76      0.98 o
  12  11   6        5.56        4.66      1.27 o
  -1  12   6        0.00       -0.30      1.23 o
   0  12   6        0.00       -1.01      1.09 o
   1  12   6        5.05        9.09      1.70 o
   2  12   6        4.72        3.74      1.35 o
   3  12   6        2.55        3.69      1.00 o
   4  12   6        8.06        8.45      1.36 o
   5  12   6        7.52        6.00      1.69 o
   6  12   6        3.53        4.74      1.58 o
   7  12   6        4.25        4.89      1.56 o
   8  12   6        0.72        1.83      1.39 o
   9  12   6        0.19        0.12      0.75 o
  10  12   6        8.98       10.85      1.19 o
  11  12   6        1.34        1.23      0.83 o
  12  12   6        0.56        0.80      1.27 o
   0  13   6        0.21        0.41      1.31 o
   1  13   6        0.39        0.41      1.36 o
   2  13   6        6.04        9.24      1.84 o
   3  13   6        0.01        0.36      0.97 o
   4  13   6        0.48        1.13      1.66 o
   5  13   6        2.18        5.99      1.86 o
   6  13   6        0.52        4.19      1.70 o
   7  13   6        5.22        9.33      1.99 o
   8  13   6        4.95        3.92      1.69 o
   9  13   6        1.04       -0.54      1.42 o
  10  13   6        0.18        1.07      1.32 o
  11  13   6        3.80        4.13      1.39 o
   3  14   6        0.96        2.99      1.40 o
   4  14   6        0.31        0.84      1.69 o
   5  14   6        1.09        1.47      1.61 o
   6  14   6        4.12        6.41      2.03 o
   7  14   6        5.95        8.12      2.14 o
   8  14   6        2.03        1.54      1.65 o
   9  14   6        0.72        0.25      1.53 o
  -6 -11   7        2.90        2.85      1.70 o
  -5 -11   7        3.59        4.03      1.77 o
  -4 -11   7        0.02        0.94      0.92 o
  -3 -11   7        0.02        0.57      0.99 o
  -2 -11   7        0.00       -0.19      0.96 o
  -1 -11   7        4.86        5.27      1.20 o
   0 -11   7        0.45       -1.18      1.18 o
  -8 -10   7        0.49        1.99      1.43 o
  -7 -10   7        0.76        0.87      1.34 o
  -6 -10   7        6.04        7.05      1.78 o
  -5 -10   7        2.44        2.74      0.93 o
  -4 -10   7        1.49        1.91      1.71 o
  -3 -10   7        2.84        3.51      1.20 o
  -2 -10   7        0.17        1.28      0.75 o
  -1 -10   7        0.11       -1.10      1.10 o
   0 -10   7        0.61       -0.46      0.95 o
   1 -10   7        2.77        3.53      1.51 o
   2 -10   7       10.89       14.17      2.21 o
   3 -10   7        1.58       -0.63      1.39 o
  -9  -9   7        6.94        8.75      1.91 o
  -8  -9   7        6.62        8.21      1.14 o
  -7  -9   7        1.43        3.04      1.43 o
  -6  -9   7        1.64        2.35      1.43 o
  -5  -9   7       10.49       12.62      1.29 o
  -4  -9   7        8.28        8.38      1.19 o
  -3  -9   7        1.31        1.21      0.69 o
  -2  -9   7        0.27        0.39      0.66 o
  -1  -9   7        0.03        0.17      1.00 o
   0  -9   7        2.45        2.13      0.77 o
   1  -9   7        0.16       -0.69      0.69 o
   2  -9   7        4.14        3.95      2.17 o
   3  -9   7        1.03        0.90      1.36 o
   4  -9   7        0.00        0.54      1.29 o
 -10  -8   7        1.10        1.46      0.59 o
  -9  -8   7       50.56       59.50      1.90 o
  -8  -8   7       31.47       32.90      1.41 o
  -7  -8   7        4.56        2.95      0.85 o
  -6  -8   7        6.64        7.20      1.65 o
  -5  -8   7        0.11        0.39      0.55 o
  -4  -8   7        0.99        1.10      0.64 o
  -3  -8   7        1.31        1.59      0.53 o
  -2  -8   7        8.65        8.76      0.77 o
  -1  -8   7       30.46       32.38      1.17 o
   0  -8   7        0.28        0.38      0.55 o
   1  -8   7        0.05       -0.01      0.47 o
   2  -8   7        0.85        1.65      0.73 o
   3  -8   7        2.84        3.07      0.76 o
   4  -8   7        1.13        0.51      0.63 o
   5  -8   7        0.77        0.45      0.85 o
   6  -8   7        1.87        3.69      1.54 o
 -10  -7   7        0.46        0.43      0.65 o
  -9  -7   7       61.21       69.62      3.44 o
  -8  -7   7        1.67        1.90      0.72 o
  -7  -7   7        4.01        3.69      0.63 o
  -6  -7   7        0.71        0.88      0.42 o
  -5  -7   7        0.06        0.10      0.40 o
  -4  -7   7       19.33       21.18      0.88 o
  -3  -7   7        1.10        2.13      0.51 o
  -2  -7   7        0.00       -0.31      0.39 o
  -1  -7   7       27.36       24.17      0.99 o
   0  -7   7       22.97       21.35      0.92 o
   1  -7   7       60.43       62.41      1.36 o
   2  -7   7       51.56       46.61      1.58 o
   3  -7   7        2.97        3.76      0.95 o
   4  -7   7        0.00       -0.16      0.47 o
   5  -7   7        1.93        1.88      0.70 o
   6  -7   7        0.19        0.72      0.69 o
   7  -7   7        0.00        0.58      0.72 o
 -10  -6   7        2.95        4.04      0.80 o
  -9  -6   7        8.94       11.09      1.04 o
  -8  -6   7        0.00        0.70      0.61 o
  -7  -6   7       18.89       22.07      1.31 o
  -6  -6   7        2.15        2.97      0.48 o
  -5  -6   7        2.75        2.54      0.48 o
  -4  -6   7        0.19        0.24      0.29 o
  -3  -6   7      127.41      120.64      1.77 o
  -2  -6   7       34.71       37.89      0.97 o
  -1  -6   7       51.38       42.62      1.19 o
   0  -6   7       58.80       60.28      1.43 o
   1  -6   7      105.30      107.60      1.73 o
   2  -6   7       45.99       43.59      1.00 o
   3  -6   7        0.27       -0.09      0.39 o
   4  -6   7        4.34        4.22      0.50 o
   5  -6   7        0.14       -0.09      0.54 o
   6  -6   7        2.43        1.75      0.67 o
   7  -6   7        0.41        0.57      0.67 o
   8  -6   7        0.02        0.42      0.72 o
 -11  -5   7        0.10        0.49      0.82 o
 -10  -5   7        0.88        0.91      0.59 o
  -9  -5   7        0.08       -0.52      0.52 o
  -8  -5   7       22.31       21.45      1.00 o
  -7  -5   7       12.43       11.14      0.94 o
  -6  -5   7       15.23       13.05      0.65 o
  -5  -5   7       22.24       19.98      0.84 o
  -4  -5   7        0.17       -0.20      0.29 o
  -3  -5   7      143.21      126.49      1.80 o
  -2  -5   7        2.54        2.65      0.34 o
  -1  -5   7       51.18       39.51      0.96 o
   0  -5   7        0.44       -0.31      0.31 o
   1  -5   7      245.72      239.28      2.90 o
   2  -5   7      205.57      195.31      2.47 o
   3  -5   7        2.86        2.68      0.40 o
   4  -5   7        0.08       -0.19      0.31 o
   5  -5   7        0.00       -0.43      0.43 o
   6  -5   7        3.10        2.94      0.66 o
   7  -5   7        9.63        9.99      0.92 o
   8  -5   7        0.27        1.22      0.67 o
   9  -5   7        0.15       -0.39      0.67 o
 -11  -4   7        4.40        6.07      1.10 o
 -10  -4   7        8.01        8.95      0.85 o
  -9  -4   7        3.24        3.82      0.68 o
  -8  -4   7       11.57       11.87      0.73 o
  -7  -4   7        1.41        1.66      0.45 o
  -6  -4   7        8.15        6.97      0.53 o
  -5  -4   7       15.91       15.23      0.68 o
  -4  -4   7       90.05       77.31      1.33 o
  -3  -4   7      168.20      141.74      2.03 o
  -2  -4   7       65.40       66.54      1.22 o
  -1  -4   7       85.99       93.28      1.48 o
   0  -4   7       11.99        8.42      0.37 o
   1  -4   7        2.03        1.94      0.32 o
   2  -4   7       56.35       56.10      1.03 o
   3  -4   7       42.04       41.74      0.88 o
   4  -4   7       14.63       14.88      0.56 o
   5  -4   7        0.06       -0.09      0.37 o
   6  -4   7        3.32        2.65      0.50 o
   7  -4   7       12.14       13.13      0.93 o
   8  -4   7        0.35        0.12      0.58 o
   9  -4   7        0.00        0.43      0.64 o
  10  -4   7       10.56       10.64      1.65 o
 -10  -3   7        7.95        9.54      0.83 o
  -9  -3   7        0.51        0.14      0.56 o
  -8  -3   7        0.16        0.42      0.38 o
  -7  -3   7       33.55       32.04      1.09 o
  -6  -3   7       42.45       38.88      1.53 o
  -5  -3   7       47.21       47.53      1.04 o
  -4  -3   7      208.70      196.66      2.56 o
  -3  -3   7      139.54      146.57      2.21 o
  -2  -3   7       52.58       53.11      0.99 o
  -1  -3   7       11.66       10.86      0.40 o
   0  -3   7       36.07       36.28      0.85 o
   1  -3   7       40.84       39.56      0.68 o
   2  -3   7       14.24       16.15      0.44 o
   3  -3   7      107.01      100.01      1.47 o
   4  -3   7        1.26        0.79      0.25 o
   5  -3   7       15.22       16.48      0.79 o
   6  -3   7        0.18        0.16      0.38 o
   7  -3   7        3.77        4.05      0.65 o
   8  -3   7        9.17       10.35      0.66 o
   9  -3   7        8.89       10.67      0.91 o
  10  -3   7        0.68        0.64      0.63 o
 -10  -2   7        2.23        2.85      0.64 o
  -9  -2   7        0.16        0.03      0.86 o
  -8  -2   7        5.05        5.50      0.67 o
  -7  -2   7       11.69       14.08      0.90 o
  -6  -2   7       16.18       15.54      0.77 o
  -5  -2   7        0.15        0.20      0.26 o
  -4  -2   7        1.76        2.12      0.34 o
  -3  -2   7       67.89       69.24      1.05 o
  -2  -2   7       11.33       10.58      0.39 o
  -1  -2   7        7.21        6.35      0.32 o
   0  -2   7      311.74      331.57      4.76 o
   1  -2   7        8.07        8.14      0.28 o
   2  -2   7        0.94        1.34      0.17 o
   3  -2   7       97.16       81.76      1.03 o
   4  -2   7      285.94      291.28      3.28 o
   5  -2   7      149.29      150.11      2.28 o
   6  -2   7        1.93        1.78      0.40 o
   7  -2   7        2.06        1.50      0.40 o
   8  -2   7        4.12        3.90      0.46 o
   9  -2   7        3.39        4.51      0.67 o
  10  -2   7        5.39        6.72      1.11 o
  11  -2   7        0.26        0.32      0.59 o
 -10  -1   7        7.93        8.45      0.73 o
  -9  -1   7        2.24        2.32      0.52 o
  -8  -1   7        3.05        2.96      0.51 o
  -7  -1   7       12.73       12.48      0.61 o
  -6  -1   7        3.36        3.31      0.41 o
  -5  -1   7      276.39      269.73      3.29 o
  -4  -1   7      332.87      332.81      3.18 o
  -3  -1   7       78.54       84.38      1.19 o
  -2  -1   7       23.10       27.65      0.54 o
  -1  -1   7        2.45        1.41      0.24 o
   0  -1   7      349.22      425.59      4.17 o
   1  -1   7      252.72      217.72      2.30 o
   2  -1   7      100.38       87.74      1.40 o
   3  -1   7      201.00      183.56      1.76 o
   4  -1   7       56.50       59.49      0.90 o
   5  -1   7       74.54       71.01      1.00 o
   6  -1   7       51.92       53.06      1.09 o
   7  -1   7       12.97       10.46      0.56 o
   8  -1   7        2.42        4.03      0.42 o
   9  -1   7        0.61       -0.08      0.45 o
  10  -1   7        1.97        2.27      0.66 o
  11  -1   7        0.05        0.10      0.53 o
 -10   0   7        2.24        1.74      0.54 o
  -9   0   7        8.38        8.56      0.86 o
  -8   0   7       20.76       16.50      0.88 o
  -7   0   7       13.23       16.89      0.70 o
  -6   0   7       10.04       12.97      0.61 o
  -5   0   7       27.34       27.20      0.74 o
  -4   0   7      906.60      894.68     10.51 o
  -3   0   7      282.85      283.22      2.57 o
  -2   0   7       16.70       16.09      0.49 o
  -1   0   7      121.88      129.25      1.49 o
   0   0   7       75.20       86.98      1.10 o
   1   0   7      326.18      338.34      3.35 o
   2   0   7      321.61      335.30      3.22 o
   3   0   7       50.71       37.64      0.57 o
   4   0   7        9.43       12.26      0.38 o
   5   0   7        0.93        0.95      0.21 o
   6   0   7      467.52      442.84      4.70 o
   7   0   7      105.41       94.49      1.89 o
   8   0   7        0.35        1.42      0.32 o
   9   0   7        0.00       -0.15      0.40 o
  10   0   7        2.98        3.15      0.52 o
  11   0   7       13.40       14.90      0.90 o
  12   0   7        2.57        2.77      1.18 o
 -10   1   7        0.04       -0.14      0.50 o
  -9   1   7       11.84       14.83      0.90 o
  -8   1   7        1.50        0.62      0.74 o
  -7   1   7       13.86       15.66      0.91 o
  -6   1   7       13.49       14.48      0.65 o
  -5   1   7       13.88       10.55      0.56 o
  -4   1   7       22.84       21.91      0.88 o
  -3   1   7        1.51        1.77      0.24 o
  -2   1   7       37.17       40.48      0.62 o
  -1   1   7      372.22      347.98      3.35 o
   0   1   7        8.42       11.10      0.28 o
   1   1   7      286.79      341.60      3.16 o
   2   1   7      170.62      172.09      1.85 o
   3   1   7       10.62       15.94      0.37 o
   4   1   7       12.50       10.88      0.34 o
   5   1   7      278.87      285.81      2.90 o
   6   1   7      200.06      212.17      2.42 o
   7   1   7        0.63        2.19      0.28 o
   8   1   7        5.70        5.67      0.35 o
   9   1   7        1.48        1.51      0.56 o
  10   1   7        0.04       -0.13      0.45 o
  11   1   7        5.77        7.12      0.61 o
  12   1   7        2.08        1.83      0.66 o
 -10   2   7        0.07       -0.57      0.79 o
  -9   2   7        1.60        2.39      0.62 o
  -8   2   7        6.59        6.80      0.81 o
  -7   2   7       10.94       12.45      0.81 o
  -6   2   7        1.28        1.40      0.39 o
  -5   2   7        0.84        0.56      0.34 o
  -4   2   7        0.12        0.44      0.34 o
  -3   2   7      187.78      194.09      2.26 o
  -2   2   7        1.84        1.80      0.27 o
  -1   2   7       24.11       29.18      0.54 o
   0   2   7      139.90      155.01      1.77 o
   1   2   7       96.47      113.99      1.34 o
   2   2   7       12.89       10.96      0.32 o
   3   2   7      289.31      307.86      3.43 o
   4   2   7      119.26      119.81      1.49 o
   5   2   7       22.04       24.08      0.52 o
   6   2   7      242.96      239.66      2.67 o
   7   2   7       53.87       64.06      0.95 o
   8   2   7        5.17        5.56      0.33 o
   9   2   7        0.63        0.66      0.28 o
  10   2   7       22.16       25.19      0.94 o
  11   2   7        0.77        1.37      0.43 o
  12   2   7        2.79        2.99      0.80 o
  -9   3   7        1.62        0.69      0.58 o
  -8   3   7       13.40       13.80      0.94 o
  -7   3   7        6.94        5.99      0.67 o
  -6   3   7        0.05       -0.36      0.36 o
  -5   3   7       10.92        9.58      0.58 o
  -4   3   7        7.46        6.21      0.41 o
  -3   3   7        2.94        2.59      0.30 o
  -2   3   7        2.34        1.81      0.23 o
  -1   3   7      153.71      164.44      1.71 o
   0   3   7      111.23      120.04      1.37 o
   1   3   7       66.07       70.66      0.86 o
   2   3   7       94.42      100.43      1.15 o
   3   3   7       43.87       45.45      0.80 o
   4   3   7        0.98        1.30      0.21 o
   5   3   7        1.23        1.91      0.23 o
   6   3   7       31.03       31.93      0.66 o
   7   3   7        0.30        0.11      0.19 o
   8   3   7       69.38       59.44      1.12 o
   9   3   7        2.70        2.29      0.33 o
  10   3   7        1.62        1.57      0.44 o
  11   3   7       10.13       10.11      0.67 o
  12   3   7        2.35        2.87      0.68 o
  13   3   7        0.61        0.39      0.55 o
  -9   4   7        3.99        4.41      1.13 o
  -8   4   7        5.07        5.33      0.76 o
  -7   4   7        3.24        3.27      0.69 o
  -6   4   7       28.70       29.46      1.44 o
  -5   4   7       28.46       24.28      0.92 o
  -4   4   7       13.00       11.41      0.64 o
  -3   4   7       24.65       23.89      0.84 o
  -2   4   7       62.53       59.27      1.11 o
  -1   4   7       97.27      105.07      1.23 o
   0   4   7       11.26       18.00      0.53 o
   1   4   7        2.71        1.91      0.22 o
   2   4   7        1.39        4.29      0.26 o
   3   4   7       46.22       39.04      0.66 o
   4   4   7      382.72      378.61      3.99 o
   5   4   7       67.90       62.19      0.93 o
   6   4   7       12.88       12.69      0.54 o
   7   4   7       13.35       12.11      0.43 o
   8   4   7        1.60        0.77      0.25 o
   9   4   7        2.30        0.70      0.27 o
  10   4   7        1.15        1.42      0.36 o
  11   4   7        3.35        4.71      0.56 o
  12   4   7        0.26       -0.08      0.52 o
  13   4   7        1.66        2.03      0.65 o
  -8   5   7        6.93        7.31      1.60 o
  -7   5   7        0.13        1.27      0.63 o
  -6   5   7        5.58        3.30      0.65 o
  -5   5   7        4.03        5.65      0.58 o
  -4   5   7        1.16        1.82      0.44 o
  -3   5   7       47.68       38.18      1.11 o
  -2   5   7        1.05        3.00      0.32 o
  -1   5   7       50.33       54.77      1.01 o
   0   5   7       40.96       38.08      0.78 o
   1   5   7      111.47      113.18      1.54 o
   2   5   7      132.66      136.81      2.01 o
   3   5   7        1.52        3.18      0.33 o
   4   5   7        9.86       13.19      0.41 o
   5   5   7      121.80      122.27      1.60 o
   6   5   7        0.05        0.00      0.21 o
   7   5   7       43.11       42.00      0.90 o
   8   5   7        0.02        0.04      0.30 o
   9   5   7        2.18        1.58      0.31 o
  10   5   7        1.48        1.92      0.48 o
  11   5   7       13.26       14.52      0.83 o
  12   5   7        0.18        0.09      0.58 o
  13   5   7        0.36        0.36      0.58 o
  -7   6   7        0.82        1.13      0.65 o
  -6   6   7        2.15        4.11      0.74 o
  -5   6   7       10.28       11.66      1.34 o
  -4   6   7       11.26       11.24      0.78 o
  -3   6   7       16.15       14.46      0.86 o
  -2   6   7        5.49        4.07      0.38 o
  -1   6   7        9.19        9.41      0.46 o
   0   6   7      781.54      772.15      7.97 o
   1   6   7      222.62      224.74      2.87 o
   2   6   7      172.83      152.28      2.08 o
   3   6   7       38.69       40.68      0.81 o
   4   6   7       15.47       15.77      0.51 o
   5   6   7      215.09      226.39      2.89 o
   6   6   7        7.22        9.07      0.58 o
   7   6   7       20.43       19.93      0.87 o
   8   6   7        3.54        3.57      0.55 o
   9   6   7       10.42        9.61      0.84 o
  10   6   7        3.40        4.17      0.59 o
  11   6   7       12.11       16.15      0.92 o
  12   6   7        0.75       -0.33      0.41 o
  13   6   7        0.35        0.27      0.58 o
  -7   7   7        0.03       -0.33      1.80 o
  -6   7   7        0.03        0.53      0.64 o
  -5   7   7       18.77       19.26      1.16 o
  -4   7   7        0.03        0.74      0.95 o
  -3   7   7        0.79        0.74      0.66 o
  -2   7   7       26.20       23.25      0.80 o
  -1   7   7        2.99        2.26      0.38 o
   0   7   7        1.90        3.65      0.53 o
   1   7   7       20.18       23.29      0.88 o
   2   7   7      161.74      160.99      2.25 o
   3   7   7       19.05       18.41      0.61 o
   4   7   7        8.14        6.82      0.55 o
   5   7   7       20.70       22.07      1.01 o
   6   7   7       58.09       57.28      1.09 o
   7   7   7        8.75        7.59      0.56 o
   8   7   7        2.46        1.77      0.57 o
   9   7   7       36.62       35.54      1.41 o
  10   7   7        0.19       -0.35      0.50 o
  11   7   7       35.13       38.45      1.46 o
  12   7   7        1.38        1.36      0.54 o
  13   7   7        0.42        0.79      0.71 o
  -6   8   7        0.22       -0.28      0.72 o
  -5   8   7        1.31        1.57      0.72 o
  -4   8   7        0.07        1.41      1.40 o
  -3   8   7        8.58        7.28      1.18 o
  -2   8   7        0.43       -0.01      0.47 o
  -1   8   7       11.87        9.57      0.71 o
   0   8   7       83.65       80.30      1.67 o
   1   8   7        0.35        0.61      0.42 o
   2   8   7       36.15       37.57      1.23 o
   3   8   7       12.48       11.24      0.61 o
   4   8   7       14.64       13.59      0.64 o
   5   8   7        1.19        0.55      0.32 o
   6   8   7       26.64       24.43      0.97 o
   7   8   7       16.27       15.20      0.86 o
   8   8   7       68.98       64.04      1.72 o
   9   8   7       33.88       33.00      1.44 o
  10   8   7       22.91       23.91      1.25 o
  11   8   7       32.53       31.97      1.45 o
  12   8   7        0.01        1.37      0.78 o
  13   8   7        0.33        0.05      0.73 o
  -5   9   7        3.65        4.19      1.75 o
  -4   9   7        1.34        1.75      1.31 o
  -3   9   7        0.99        1.21      1.18 o
  -2   9   7        3.15        2.05      0.67 o
  -1   9   7        0.89        0.71      1.09 o
   0   9   7        0.03       -0.12      0.48 o
   1   9   7       12.62       11.74      0.83 o
   2   9   7       22.93       24.09      1.06 o
   3   9   7       14.42       13.48      1.06 o
   4   9   7        1.28        2.03      0.46 o
   5   9   7        3.44        1.97      0.41 o
   6   9   7       13.32       13.13      0.76 o
   7   9   7        0.01       -0.46      0.46 o
   8   9   7       95.06       95.72      2.81 o
   9   9   7       13.59       13.47      1.20 o
  10   9   7        3.07        2.30      0.69 o
  11   9   7       15.36       15.28      1.10 o
  12   9   7        3.11        1.78      0.70 o
  13   9   7        4.20        4.32      0.75 o
  -4  10   7        1.19       -0.71      0.88 o
  -3  10   7        1.45        0.84      1.23 o
  -2  10   7        2.47        2.44      0.82 o
  -1  10   7        0.65        1.53      1.20 o
   0  10   7        8.90        9.62      1.20 o
   1  10   7       16.93       15.83      1.12 o
   2  10   7       12.42       11.82      0.84 o
   3  10   7       12.97       13.06      0.86 o
   4  10   7        8.36        8.92      0.74 o
   5  10   7        7.28        8.14      0.71 o
   6  10   7        3.63        2.73      0.53 o
   7  10   7        0.00       -0.04      0.64 o
   8  10   7       17.91       15.84      3.48 o
   9  10   7        1.40       -0.11      0.67 o
  10  10   7        4.50        3.75      1.29 o
  11  10   7        3.91        3.96      0.83 o
  12  10   7        0.18        0.49      0.69 o
  13  10   7        0.63        0.02      1.10 o
  -2  11   7        0.03        0.35      1.13 o
  -1  11   7        0.68        0.32      1.21 o
   0  11   7        8.81       10.35      1.78 o
   1  11   7        0.15        1.46      0.95 o
   2  11   7        6.04        6.33      1.08 o
   3  11   7        0.14       -0.02      0.72 o
   4  11   7        0.07        1.04      0.62 o
   5  11   7        2.11        2.73      0.67 o
   6  11   7        0.27       -1.02      1.02 o
   7  11   7        0.32       -0.51      0.64 o
   8  11   7        0.07       -0.48      0.67 o
   9  11   7       11.88       12.66      2.17 o
  10  11   7        0.00        0.15      1.17 o
  11  11   7        0.71        0.35      0.85 o
  12  11   7        0.82       -0.37      0.68 o
  -1  12   7        0.13       -0.68      1.28 o
   0  12   7        1.28        0.08      1.21 o
   1  12   7        1.22       -0.63      1.02 o
   2  12   7        3.68        5.29      1.32 o
   3  12   7        0.03       -0.70      0.84 o
   4  12   7        0.04        0.75      0.83 o
   5  12   7        4.09        2.54      1.50 o
   6  12   7        4.60        7.31      1.73 o
   7  12   7        1.91        1.84      1.45 o
   8  12   7        0.29       -0.66      1.17 o
   9  12   7        1.48       -0.15      0.95 o
  10  12   7        0.63        1.71      1.11 o
  11  12   7        0.25        0.32      0.78 o
  12  12   7        1.38        1.24      0.84 o
   1  13   7        0.95        1.32      1.32 o
   2  13   7        0.17        1.21      1.40 o
   3  13   7        3.86        3.80      1.13 o
   4  13   7        0.04        0.03      0.86 o
   5  13   7       18.42       18.52      2.49 o
   6  13   7        9.00       10.75      2.06 o
   7  13   7        0.50        0.39      1.54 o
   8  13   7        0.91        2.00      1.59 o
   9  13   7        0.84        0.06      1.43 o
  10  13   7        0.26        0.20      1.21 o
   3  14   7        2.25        6.67      1.80 o
   4  14   7        0.88        3.01      1.78 o
   5  14   7        0.86        3.25      1.78 o
   6  14   7       10.84       11.63      2.29 o
   7  14   7        6.89        8.01      2.03 o
   8  14   7        1.00        1.59      1.73 o
  -4 -11   8        0.23        0.07      2.38 o
  -3 -11   8        1.00        0.36      0.96 o
  -2 -11   8        0.13        4.10      4.29 o
  -1 -11   8        2.40        8.13      1.81 o
  -7 -10   8        0.20       -1.21      1.21 o
  -6 -10   8        0.29        0.77      1.40 o
  -5 -10   8        0.13       -0.14      0.85 o
  -4 -10   8        0.00       -0.26      0.88 o
  -3 -10   8        5.65        5.86      1.20 o
  -2 -10   8        6.74        5.76      0.97 o
  -1 -10   8        2.96        4.10      0.94 o
   0 -10   8        0.00       -0.91      0.92 o
   1 -10   8        0.00        1.23      1.36 o
   2 -10   8        0.04        1.12      1.48 o
  -8  -9   8        0.22        0.73      1.36 o
  -7  -9   8        0.96       -0.82      1.26 o
  -6  -9   8        0.50        0.98      1.29 o
  -5  -9   8        0.95        1.03      0.87 o
  -4  -9   8        1.84        2.27      1.11 o
  -3  -9   8       11.20       10.66      1.40 o
  -2  -9   8        0.02       -0.71      0.71 o
  -1  -9   8        0.53        0.35      0.77 o
   0  -9   8        0.22       -0.20      0.71 o
   1  -9   8        9.45        9.76      1.84 o
   2  -9   8        1.69        1.82      1.01 o
   3  -9   8        3.36        6.54      1.78 o
   4  -9   8        0.54        0.61      1.36 o
  -9  -8   8        1.79        2.29      0.67 o
  -8  -8   8        1.71        3.60      0.76 o
  -7  -8   8        1.38        1.22      0.82 o
  -6  -8   8        2.40        2.61      0.88 o
  -5  -8   8       32.91       34.09      1.80 o
  -4  -8   8       13.32        9.95      1.19 o
  -3  -8   8       14.22       16.31      0.96 o
  -2  -8   8        2.47        1.70      0.75 o
  -1  -8   8        1.68        2.90      0.73 o
   0  -8   8        3.11        3.15      0.77 o
   1  -8   8        0.28        0.20      0.53 o
   2  -8   8        4.87        6.55      0.96 o
   3  -8   8        0.58       -0.18      0.63 o
   4  -8   8        0.14       -0.46      1.21 o
   5  -8   8        0.75        0.20      1.20 o
  -9  -7   8       13.85       16.16      1.34 o
  -8  -7   8        5.80        6.53      1.03 o
  -7  -7   8        3.25        4.06      0.69 o
  -6  -7   8        0.48        0.72      0.44 o
  -5  -7   8       12.72       15.73      0.84 o
  -4  -7   8        0.01       -0.19      0.67 o
  -3  -7   8        1.40        0.41      0.49 o
  -2  -7   8        0.82        0.17      0.45 o
  -1  -7   8        2.51        1.12      0.47 o
   0  -7   8        1.49        1.83      0.59 o
   1  -7   8        3.31        1.47      0.51 o
   2  -7   8        6.43        5.13      0.77 o
   3  -7   8        0.76        0.60      0.69 o
   4  -7   8        2.22        3.18      0.69 o
   5  -7   8        0.15       -0.50      1.09 o
   6  -7   8        2.71        3.67      1.40 o
 -10  -6   8        3.92        7.67      2.10 o
  -9  -6   8        2.52        3.28      0.86 o
  -8  -6   8       44.17       45.82      1.97 o
  -7  -6   8       18.07       16.02      1.19 o
  -6  -6   8        0.38        0.91      0.49 o
  -5  -6   8        4.29        3.48      0.62 o
  -4  -6   8       24.35       23.28      0.79 o
  -3  -6   8        8.75        6.55      0.46 o
  -2  -6   8        4.79        3.36      0.50 o
  -1  -6   8        0.46       -0.39      0.39 o
   0  -6   8       36.24       32.48      0.97 o
   1  -6   8        8.36        8.35      0.59 o
   2  -6   8        0.49        1.19      0.42 o
   3  -6   8       13.13       12.94      0.74 o
   4  -6   8        8.60        9.36      0.65 o
   5  -6   8        2.64        1.97      0.68 o
   6  -6   8       10.08       13.57      1.05 o
   7  -6   8        0.00       -0.39      0.68 o
 -10  -5   8        0.89        1.88      0.69 o
  -9  -5   8        2.49        2.88      0.74 o
  -8  -5   8        2.28        3.15      0.76 o
  -7  -5   8        4.16        4.03      0.90 o
  -6  -5   8        5.49        5.00      0.52 o
  -5  -5   8        8.76        9.89      0.65 o
  -4  -5   8        1.66        0.58      0.35 o
  -3  -5   8       18.00       14.44      0.63 o
  -2  -5   8       52.96       50.24      1.02 o
  -1  -5   8       15.34       14.66      0.56 o
   0  -5   8       11.64        8.30      0.75 o
   1  -5   8       18.19       20.82      0.75 o
   2  -5   8        8.28        6.88      0.67 o
   3  -5   8        7.72        7.97      0.57 o
   4  -5   8        0.24        0.31      0.34 o
   5  -5   8        4.44        5.01      0.70 o
   6  -5   8        2.18        2.17      0.90 o
   7  -5   8        1.07        1.54      0.67 o
   8  -5   8        0.01       -0.43      0.62 o
 -10  -4   8        1.10        1.01      0.60 o
  -9  -4   8        5.20        8.01      0.87 o
  -8  -4   8       12.96       13.20      1.02 o
  -7  -4   8        1.44        0.81      0.46 o
  -6  -4   8        2.77        2.45      0.42 o
  -5  -4   8        9.65        8.35      0.60 o
  -4  -4   8        0.00       -0.10      0.32 o
  -3  -4   8       98.77       82.20      1.44 o
  -2  -4   8       44.97       40.84      1.04 o
  -1  -4   8       12.06        9.47      0.49 o
   0  -4   8       18.79       13.12      0.67 o
   1  -4   8       15.75       13.25      0.58 o
   2  -4   8      105.77       98.01      1.44 o
   3  -4   8        0.00        0.00      0.27 o
   4  -4   8        0.74        0.63      0.31 o
   5  -4   8        2.25        1.71      0.45 o
   6  -4   8        0.05        0.59      0.52 o
   7  -4   8        6.97        7.49      0.79 o
   8  -4   8        0.02        0.33      0.59 o
   9  -4   8        4.56        4.78      0.80 o
 -10  -3   8        1.35        0.69      0.60 o
  -9  -3   8        0.25       -0.27      0.53 o
  -8  -3   8        1.60        1.45      0.67 o
  -7  -3   8        4.81        5.32      0.58 o
  -6  -3   8        5.32        5.74      0.55 o
  -5  -3   8      203.51      193.42      3.38 o
  -4  -3   8       65.80       58.17      1.25 o
  -3  -3   8      158.19      145.65      2.28 o
  -2  -3   8        2.93        3.35      0.39 o
  -1  -3   8        0.05        0.09      0.25 o
   0  -3   8        4.24        2.89      0.31 o
   1  -3   8       12.18       12.69      0.45 o
   2  -3   8       38.89       33.49      0.69 o
   3  -3   8      188.27      192.97      2.64 o
   4  -3   8       16.76       16.14      0.52 o
   5  -3   8       13.68       15.61      1.06 o
   6  -3   8       11.18       10.75      0.66 o
   7  -3   8        2.25        2.35      0.61 o
   8  -3   8        4.66        4.09      0.71 o
   9  -3   8        0.92        0.94      0.62 o
  10  -3   8        0.16        0.64      0.78 o
 -10  -2   8        5.98        6.15      0.79 o
  -9  -2   8        1.44        1.21      0.59 o
  -8  -2   8        0.12       -0.47      0.47 o
  -7  -2   8        3.50        3.67      0.76 o
  -6  -2   8        1.65        1.62      0.56 o
  -5  -2   8        6.03        5.83      0.65 o
  -4  -2   8       16.53       18.14      0.80 o
  -3  -2   8      115.58      106.02      1.91 o
  -2  -2   8       16.94       16.02      0.79 o
  -1  -2   8       10.36       10.38      0.41 o
   0  -2   8        4.73        3.91      0.31 o
   1  -2   8       33.69       34.53      0.68 o
   2  -2   8        6.40        7.14      0.28 o
   3  -2   8      233.59      200.83      2.23 o
   4  -2   8        2.98        3.63      0.33 o
   5  -2   8        4.26        3.97      0.41 o
   6  -2   8       11.66       11.72      0.63 o
   7  -2   8        4.19        3.92      0.48 o
   8  -2   8       10.94       11.69      0.68 o
   9  -2   8        5.42        4.43      0.70 o
  10  -2   8        0.03        0.43      0.61 o
  11  -2   8        0.64        0.72      0.81 o
 -10  -1   8        2.73        3.27      0.62 o
  -9  -1   8        2.88        1.86      0.55 o
  -8  -1   8        2.26        2.37      0.53 o
  -7  -1   8        0.95        0.05      0.41 o
  -6  -1   8        0.21        0.60      0.37 o
  -5  -1   8       12.81       13.59      0.79 o
  -4  -1   8      126.84      125.62      1.97 o
  -3  -1   8      191.39      187.66      3.31 o
  -2  -1   8       23.95       20.35      0.51 o
  -1  -1   8      137.99      130.37      1.80 o
   0  -1   8        4.38        4.07      0.28 o
   1  -1   8      117.14      132.25      1.57 o
   2  -1   8      283.01      288.01      2.96 o
   3  -1   8      290.53      286.50      2.48 o
   4  -1   8        7.23        6.60      0.39 o
   5  -1   8        0.51        0.65      0.29 o
   6  -1   8       19.18       21.53      0.79 o
   7  -1   8        0.21        0.61      0.37 o
   8  -1   8        0.75        0.44      0.37 o
   9  -1   8        9.57        9.04      0.93 o
  10  -1   8        0.44        1.13      0.59 o
  11  -1   8        3.01        3.06      0.67 o
 -10   0   8        2.89        3.70      0.84 o
  -9   0   8        1.11        2.43      0.58 o
  -8   0   8        3.32        4.37      0.85 o
  -7   0   8       14.24       15.77      0.72 o
  -6   0   8       27.41       28.08      0.91 o
  -5   0   8        1.30        1.26      0.31 o
  -4   0   8       32.89       30.11      0.82 o
  -3   0   8       34.06       38.91      0.72 o
  -2   0   8       41.94       37.89      0.66 o
  -1   0   8       15.58       12.53      0.42 o
   0   0   8       37.66       36.44      0.66 o
   1   0   8       44.01       39.16      0.69 o
   2   0   8       16.62       15.29      0.45 o
   3   0   8       29.49       28.03      0.64 o
   4   0   8      394.51      379.79      3.81 o
   5   0   8       80.15       80.09      1.10 o
   6   0   8        0.38       -0.23      0.39 o
   7   0   8        5.45        4.30      0.45 o
   8   0   8        8.91        9.23      0.55 o
   9   0   8        0.00        0.05      0.45 o
  10   0   8        5.27        6.36      0.68 o
  11   0   8        8.64        9.91      1.07 o
  12   0   8        0.83       -0.19      1.36 o
  -9   1   8        2.36        2.40      1.06 o
  -8   1   8       44.84       44.78      2.63 o
  -7   1   8       11.63       11.93      0.66 o
  -6   1   8        0.15        0.43      0.36 o
  -5   1   8        2.45        2.79      0.32 o
  -4   1   8       14.28       11.36      0.60 o
  -3   1   8      319.40      331.78      3.94 o
  -2   1   8        2.46        1.85      0.22 o
  -1   1   8        0.22        0.65      0.17 o
   0   1   8      204.19      217.84      2.41 o
   1   1   8       64.27       64.53      0.86 o
   2   1   8      334.47      351.03      3.69 o
   3   1   8      168.29      153.99      1.62 o
   4   1   8       73.91       76.51      1.11 o
   5   1   8       18.39       13.44      0.42 o
   6   1   8      137.94      121.65      1.59 o
   7   1   8        0.03        0.27      0.31 o
   8   1   8        6.47        4.70      0.42 o
   9   1   8       26.53       26.42      1.01 o
  10   1   8        6.46        8.76      0.68 o
  11   1   8        4.55        6.39      0.94 o
  12   1   8        0.76       -0.12      0.65 o
  -9   2   8        2.50        3.50      1.09 o
  -8   2   8       27.43       26.95      1.21 o
  -7   2   8        2.96        5.08      0.65 o
  -6   2   8        5.02        5.62      0.52 o
  -5   2   8        0.01       -0.22      0.22 o
  -4   2   8       19.94       16.64      0.72 o
  -3   2   8        1.62        0.62      0.30 o
  -2   2   8       39.80       37.33      0.80 o
  -1   2   8        6.79        6.07      0.26 o
   0   2   8       43.64       46.09      0.72 o
   1   2   8      177.78      204.08      2.48 o
   2   2   8       72.39       78.26      1.05 o
   3   2   8       56.92       51.40      0.77 o
   4   2   8        0.00       -0.10      0.19 o
   5   2   8       62.53       67.22      1.43 o
   6   2   8       97.82      105.37      1.52 o
   7   2   8       47.28       39.64      0.96 o
   8   2   8        1.76        1.41      0.33 o
   9   2   8        1.74        1.67      0.46 o
  10   2   8        1.82        1.81      0.46 o
  11   2   8        0.61        0.24      0.67 o
  12   2   8        0.19        0.49      0.71 o
  -9   3   8        3.50        2.45      0.82 o
  -8   3   8        0.96        1.22      0.74 o
  -7   3   8       25.13       24.94      1.17 o
  -6   3   8        2.89        2.54      0.53 o
  -5   3   8        4.95        4.69      0.50 o
  -4   3   8        4.02        2.82      0.43 o
  -3   3   8       23.40       19.42      0.77 o
  -2   3   8        8.18        9.51      0.50 o
  -1   3   8        9.21       12.22      0.40 o
   0   3   8       41.87       39.82      0.82 o
   1   3   8      160.01      173.13      1.82 o
   2   3   8      183.65      213.85      2.29 o
   3   3   8      120.76      133.46      1.66 o
   4   3   8        0.30        0.34      0.20 o
   5   3   8        1.68        0.93      0.24 o
   6   3   8        2.40        1.34      0.27 o
   7   3   8       36.09       25.03      0.69 o
   8   3   8        1.30        0.18      0.33 o
   9   3   8        0.27        0.27      0.32 o
  10   3   8        0.05       -0.01      0.44 o
  11   3   8        2.32        2.56      0.54 o
  12   3   8       12.52       10.81      1.09 o
  13   3   8        0.51        0.58      0.69 o
  -8   4   8        0.04       -0.05      0.58 o
  -7   4   8        0.33       -0.10      0.52 o
  -6   4   8        6.38        9.29      0.78 o
  -5   4   8        8.25        8.03      0.60 o
  -4   4   8        3.04        3.29      0.47 o
  -3   4   8        0.63        1.69      0.38 o
  -2   4   8        1.00        0.10      0.26 o
  -1   4   8        2.43        2.08      0.29 o
   0   4   8       15.09       17.02      0.70 o
   1   4   8       66.25       64.83      1.04 o
   2   4   8        6.29        5.51      0.32 o
   3   4   8        0.62        0.62      0.21 o
   4   4   8       53.67       55.59      0.84 o
   5   4   8       64.57       59.87      0.95 o
   6   4   8        0.33        0.07      0.21 o
   7   4   8       77.37       75.87      1.31 o
   8   4   8        5.63        4.25      0.45 o
   9   4   8       18.29       16.43      0.91 o
  10   4   8        4.35        5.00      0.73 o
  11   4   8        3.77        3.94      0.58 o
  12   4   8       19.90       22.25      1.47 o
  13   4   8        0.31        0.30      0.65 o
  -8   5   8        1.49        2.14      0.71 o
  -7   5   8        0.26        0.32      0.62 o
  -6   5   8        4.13        4.63      0.94 o
  -5   5   8        2.20        1.78      1.09 o
  -4   5   8        0.95        1.04      0.43 o
  -3   5   8        7.25        5.17      0.63 o
  -2   5   8       58.94       62.97      1.15 o
  -1   5   8       28.03       20.68      0.62 o
   0   5   8      167.54      160.59      2.11 o
   1   5   8       31.32       36.73      0.72 o
   2   5   8       33.80       33.70      0.73 o
   3   5   8       10.62        9.39      0.44 o
   4   5   8       87.51       94.42      1.69 o
   5   5   8       30.42       31.95      0.74 o
   6   5   8       49.46       53.89      1.08 o
   7   5   8        7.21        8.11      0.76 o
   8   5   8       44.75       44.46      1.22 o
   9   5   8        2.79        2.89      0.41 o
  10   5   8        0.03       -0.28      0.54 o
  11   5   8        0.42        1.00      0.59 o
  12   5   8        0.92        0.11      0.49 o
  13   5   8        0.54       -0.27      0.61 o
  -7   6   8        0.02       -0.61      0.61 o
  -6   6   8        1.85        3.08      0.72 o
  -5   6   8       12.51       12.10      0.94 o
  -4   6   8        0.76        0.82      0.54 o
  -3   6   8        5.12        4.46      0.63 o
  -2   6   8        2.70        3.34      0.43 o
  -1   6   8        0.00        0.13      0.29 o
   0   6   8       13.84       19.55      0.68 o
   1   6   8       21.73       22.12      0.64 o
   2   6   8        0.05        0.41      0.28 o
   3   6   8        2.73        3.15      0.33 o
   4   6   8      253.91      256.38      4.29 o
   5   6   8       56.45       58.94      1.12 o
   6   6   8       45.26       44.82      1.41 o
   7   6   8       48.50       49.84      1.40 o
   8   6   8       40.34       39.30      2.80 o
   9   6   8        0.06       -0.10      0.34 o
  10   6   8        0.04       -0.63      0.68 o
  11   6   8        5.23        5.57      0.69 o
  12   6   8        0.37       -0.50      0.59 o
  13   6   8        0.11        1.12      0.71 o
  -6   7   8        2.20        2.38      0.75 o
  -5   7   8        1.51        2.78      0.72 o
  -4   7   8        9.64        7.90      1.13 o
  -3   7   8        4.32        5.96      1.14 o
  -2   7   8        3.89        3.62      0.50 o
  -1   7   8       31.81       33.52      1.10 o
   0   7   8        0.11        0.62      0.39 o
   1   7   8      287.93      273.16      3.87 o
   2   7   8        2.16        3.61      0.39 o
   3   7   8       19.58       18.88      0.74 o
   4   7   8        0.38        0.20      0.33 o
   5   7   8        3.90        4.14      0.40 o
   6   7   8        0.04       -0.19      0.31 o
   7   7   8       37.83       40.20      1.14 o
   8   7   8        1.60        2.07      0.63 o
   9   7   8        0.00       -0.48      0.48 o
  10   7   8        0.00        0.00      0.35 o
  11   7   8        7.48        7.63      0.96 o
  12   7   8        0.15       -0.13      1.04 o
  13   7   8        5.90        5.48      0.98 o
  -5   8   8        0.00       -0.64      0.64 o
  -4   8   8       18.66       23.09      1.31 o
  -3   8   8       17.24       17.25      1.99 o
  -2   8   8        5.66        5.82      0.66 o
  -1   8   8        1.04        1.59      0.53 o
   0   8   8        1.59        1.23      0.94 o
   1   8   8       17.02       18.47      0.91 o
   2   8   8       15.06       15.34      0.85 o
   3   8   8        8.57        7.57      0.59 o
   4   8   8       23.90       22.60      0.83 o
   5   8   8       12.30       11.67      0.62 o
   6   8   8        2.73        3.09      0.44 o
   7   8   8      145.02      143.70      2.98 o
   8   8   8       17.28       19.19      0.96 o
   9   8   8        1.12        1.94      0.64 o
  10   8   8        0.01        0.51      0.56 o
  11   8   8        1.78        1.55      0.67 o
  12   8   8        2.49        2.10      1.15 o
  13   8   8        1.09        0.27      0.66 o
  -4   9   8        0.85        1.72      1.89 o
  -3   9   8        1.26        2.51      1.18 o
  -2   9   8        3.24        2.47      1.49 o
  -1   9   8        4.87        2.84      1.18 o
   0   9   8        0.13       -0.56      0.56 o
   1   9   8       14.05        9.78      0.79 o
   2   9   8       36.56       32.72      1.23 o
   3   9   8        1.27        1.86      0.58 o
   4   9   8       21.09       21.26      1.15 o
   5   9   8        0.02       -0.33      0.33 o
   6   9   8       18.93       16.32      0.83 o
   7   9   8        7.39        7.31      1.09 o
   8   9   8        8.22        9.81      1.16 o
   9   9   8        0.31        1.55      0.53 o
  10   9   8        6.05        7.95      1.99 o
  11   9   8        2.55        2.03      0.72 o
  12   9   8        0.06       -0.60      0.60 o
  13   9   8        1.96        1.50      1.28 o
  -3  10   8        1.24       -0.03      1.17 o
  -2  10   8        0.08        0.75      0.62 o
  -1  10   8        0.88       -0.68      1.06 o
   0  10   8        1.90        2.10      1.18 o
   1  10   8       12.41       12.46      1.05 o
   2  10   8       28.00       30.40      1.65 o
   3  10   8       15.91       17.27      0.97 o
   4  10   8        2.59        2.27      0.75 o
   5  10   8        0.79       -0.58      0.58 o
   6  10   8        8.36        6.68      0.76 o
   7  10   8        8.41        5.91      0.92 o
   8  10   8        4.60        3.87      0.84 o
   9  10   8        7.07        8.43      0.99 o
  10  10   8        2.11        1.89      0.75 o
  11  10   8        1.75        1.03      0.69 o
  12  10   8        0.40        1.75      0.72 o
  13  10   8        0.25       -0.98      0.98 o
  -2  11   8        0.00       -0.99      1.17 o
  -1  11   8        0.32        1.23      1.13 o
   0  11   8        1.58       -0.36      1.20 o
   1  11   8        4.35        3.20      1.40 o
   2  11   8        7.97        9.87      1.21 o
   3  11   8        6.88        9.86      1.17 o
   4  11   8        3.61        3.51      0.77 o
   5  11   8        7.58        8.33      2.12 o
   6  11   8       15.93       14.59      1.99 o
   7  11   8        0.90        2.32      1.26 o
   8  11   8        1.09        0.50      0.76 o
   9  11   8       15.72       14.76      1.27 o
  10  11   8        0.40        1.30      0.76 o
  11  11   8        0.15        0.16      0.71 o
  12  11   8        0.02       -0.43      1.75 o
  -1  12   8        0.00        0.69      1.34 o
   0  12   8        0.04        0.76      1.37 o
   1  12   8        0.74        0.87      1.21 o
   2  12   8        0.60       -0.02      0.87 o
   3  12   8        0.91        1.27      0.93 o
   4  12   8        1.23        2.28      0.93 o
   5  12   8        2.45        2.87      1.56 o
   6  12   8        2.18        3.67      1.48 o
   7  12   8        0.02       -0.90      1.36 o
   8  12   8        3.54        2.92      1.56 o
   9  12   8        2.76        3.66      1.53 o
  10  12   8        1.29        0.81      0.77 o
  11  12   8        0.00       -0.13      0.72 o
   1  13   8        0.21        0.33      1.31 o
   2  13   8        5.31        7.64      1.67 o
   3  13   8        0.12       -1.38      1.69 o
   4  13   8        0.23        1.67      1.13 o
   5  13   8        1.25        2.24      1.58 o
   6  13   8        0.25        2.24      1.65 o
   7  13   8        0.37        0.69      1.48 o
   8  13   8        0.21        1.36      1.54 o
   9  13   8        1.09        2.02      1.58 o
  10  13   8        0.00       -0.36      1.32 o
   4  14   8        0.92        1.69      1.70 o
   5  14   8        2.39        2.85      1.73 o
   6  14   8        1.70        1.40      1.75 o
   7  14   8        0.00       -1.53      1.56 o
   8  14   8        2.93        5.60      1.95 o
  -6 -10   9        1.74        1.32      1.56 o
  -5 -10   9        1.09       -0.33      1.21 o
  -4 -10   9        0.04       -0.43      1.12 o
  -3 -10   9        1.18        1.26      1.09 o
  -2 -10   9        3.46        4.95      1.29 o
  -1 -10   9        5.98        6.14      1.17 o
   0 -10   9        0.46        1.84      1.53 o
   1 -10   9        0.95        2.57      1.65 o
  -7  -9   9        3.82        2.88      1.51 o
  -6  -9   9        1.73        1.70      1.51 o
  -5  -9   9        1.47        0.76      0.86 o
  -4  -9   9        2.18       -0.22      1.06 o
  -3  -9   9        2.22        0.60      1.77 o
  -2  -9   9        8.88        9.89      1.08 o
  -1  -9   9        6.57       10.06      1.10 o
   0  -9   9        1.16        2.15      1.01 o
   1  -9   9        0.20        0.55      1.40 o
   2  -9   9        0.03       -0.39      1.36 o
   3  -9   9        0.06       -1.20      1.36 o
  -8  -8   9        2.92        5.19      1.54 o
  -7  -8   9       16.59       15.34      2.05 o
  -6  -8   9       33.03       36.80      1.94 o
  -5  -8   9        0.71       -0.47      1.44 o
  -4  -8   9        0.07        0.12      0.80 o
  -3  -8   9       14.61       17.89      1.48 o
  -2  -8   9        9.30       10.25      1.03 o
  -1  -8   9        0.03       -0.52      0.66 o
   0  -8   9        0.94        3.32      0.97 o
   1  -8   9        0.26        1.43      1.25 o
   2  -8   9        3.24        6.59      1.01 o
   3  -8   9        0.16       -0.49      0.65 o
   4  -8   9        0.78        1.18      1.39 o
  -9  -7   9        3.02        3.01      0.89 o
  -8  -7   9       10.79       11.69      1.20 o
  -7  -7   9       41.37       50.72      1.76 o
  -6  -7   9        5.41        7.48      0.86 o
  -5  -7   9        2.88        3.56      0.91 o
  -4  -7   9        1.00        0.91      0.83 o
  -3  -7   9        0.38        0.63      0.61 o
  -2  -7   9       20.02       20.49      1.04 o
  -1  -7   9        0.10        0.73      0.57 o
   0  -7   9        0.05        0.67      0.62 o
   1  -7   9        0.06        0.21      0.49 o
   2  -7   9       24.90       24.31      1.67 o
   3  -7   9       42.03       39.27      1.75 o
   4  -7   9        7.68        7.16      0.83 o
   5  -7   9        1.05        2.55      1.36 o
   6  -7   9        0.13        0.38      1.29 o
  -9  -6   9        1.24        0.64      0.73 o
  -8  -6   9        1.44        1.01      1.34 o
  -7  -6   9       22.47       22.34      1.65 o
  -6  -6   9        4.09        3.97      0.65 o
  -5  -6   9       28.04       31.80      1.33 o
  -4  -6   9       10.12       13.23      0.79 o
  -3  -6   9        0.38       -0.11      0.41 o
  -2  -6   9       45.15       43.80      1.26 o
  -1  -6   9        0.95        1.56      0.48 o
   0  -6   9        6.47        5.98      0.65 o
   1  -6   9        7.46        7.30      0.59 o
   2  -6   9       11.86        9.87      0.76 o
   3  -6   9       22.50       21.58      1.28 o
   4  -6   9       32.95       34.85      1.73 o
   5  -6   9        0.02       -0.79      1.04 o
   6  -6   9        1.28        1.83      1.34 o
   7  -6   9        0.60        0.43      1.28 o
  -9  -5   9        3.41        3.89      0.86 o
  -8  -5   9        1.86        2.86      0.82 o
  -7  -5   9       14.98       14.67      1.29 o
  -6  -5   9       13.42       15.00      0.88 o
  -5  -5   9        0.34       -0.12      0.45 o
  -4  -5   9       32.99       29.39      1.08 o
  -3  -5   9        0.56        0.22      0.34 o
  -2  -5   9        0.01       -0.29      0.29 o
  -1  -5   9       75.13       67.19      1.63 o
   0  -5   9       46.45       41.82      1.17 o
   1  -5   9        8.16        7.72      0.60 o
   2  -5   9       46.17       45.66      1.21 o
   3  -5   9       29.27       29.23      0.98 o
   4  -5   9       10.51       10.48      0.76 o
   5  -5   9        0.01       -0.44      0.73 o
   6  -5   9        1.75        0.53      1.25 o
   7  -5   9        0.47        1.57      0.87 o
   8  -5   9        0.03       -0.49      0.75 o
 -10  -4   9        0.28        1.59      0.99 o
  -9  -4   9        1.78        3.74      1.76 o
  -8  -4   9        9.45       11.66      1.36 o
  -7  -4   9       10.40       12.62      1.16 o
  -6  -4   9        4.72        4.84      0.58 o
  -5  -4   9       14.19       13.28      0.81 o
  -4  -4   9       25.70       26.86      0.91 o
  -3  -4   9       14.93       16.28      0.65 o
  -2  -4   9        2.38        2.90      0.51 o
  -1  -4   9        9.31        6.27      0.57 o
   0  -4   9        5.99        5.10      0.50 o
   1  -4   9        2.41        3.33      0.41 o
   2  -4   9        6.78        4.52      0.45 o
   3  -4   9        2.13        2.03      0.49 o
   4  -4   9       11.60       13.37      0.71 o
   5  -4   9        0.83       -0.03      0.54 o
   6  -4   9        3.51        2.51      0.98 o
   7  -4   9        2.05        4.04      0.76 o
   8  -4   9        0.57        0.19      0.72 o
   9  -4   9        0.15        0.61      0.81 o
 -10  -3   9        0.00        1.20      0.96 o
  -9  -3   9        0.00       -0.13      0.57 o
  -8  -3   9       22.11       24.09      1.35 o
  -7  -3   9        0.70        0.73      0.60 o
  -6  -3   9       13.45       12.93      0.65 o
  -5  -3   9        7.11        5.99      0.55 o
  -4  -3   9        1.37        1.26      0.38 o
  -3  -3   9       52.22       52.41      1.20 o
  -2  -3   9       75.65       70.51      1.42 o
  -1  -3   9        8.72        4.82      0.45 o
   0  -3   9        0.28       -0.24      0.24 o
   1  -3   9        0.01       -0.18      0.29 o
   2  -3   9       37.81       32.63      0.85 o
   3  -3   9        1.07        0.15      0.31 o
   4  -3   9        0.17        0.03      0.31 o
   5  -3   9        0.01       -0.19      0.36 o
   6  -3   9        1.23        0.76      0.48 o
   7  -3   9       21.41       22.72      1.13 o
   8  -3   9        2.82        2.41      0.71 o
   9  -3   9        0.67        0.78      0.66 o
  10  -3   9        1.09        0.26      0.66 o
 -10  -2   9        0.11        0.28      0.90 o
  -9  -2   9        1.48        2.76      0.71 o
  -8  -2   9       12.06        9.57      0.93 o
  -7  -2   9        6.59        6.95      0.66 o
  -6  -2   9        1.24        0.87      0.48 o
  -5  -2   9        0.01        0.03      0.36 o
  -4  -2   9        1.90        1.74      0.44 o
  -3  -2   9       21.89       22.17      0.77 o
  -2  -2   9      335.68      319.86      4.32 o
  -1  -2   9        7.62        9.36      0.48 o
   0  -2   9       28.96       31.45      0.73 o
   1  -2   9        1.08        1.66      0.28 o
   2  -2   9      187.44      178.72      2.40 o
   3  -2   9      266.47      265.61      3.18 o
   4  -2   9        0.04       -0.17      0.27 o
   5  -2   9        0.03       -0.07      0.33 o
   6  -2   9        0.05        0.29      0.37 o
   7  -2   9        5.28        5.95      0.57 o
   8  -2   9        0.78        0.57      0.54 o
   9  -2   9        1.98        2.22      0.66 o
  10  -2   9       11.83       13.87      1.12 o
 -10  -1   9        1.42        2.27      0.98 o
  -9  -1   9        2.73        2.12      0.67 o
  -8  -1   9        0.05        0.54      0.58 o
  -7  -1   9       29.42       29.75      1.00 o
  -6  -1   9       13.60       12.65      0.68 o
  -5  -1   9        0.01       -0.10      0.36 o
  -4  -1   9      149.54      142.04      2.54 o
  -3  -1   9      191.21      191.63      2.60 o
  -2  -1   9      450.94      445.42      7.33 o
  -1  -1   9       67.66       59.73      1.10 o
   0  -1   9        0.01       -0.03      0.23 o
   1  -1   9       22.95       16.18      0.52 o
   2  -1   9        5.69        8.05      0.42 o
   3  -1   9       94.72       88.62      1.20 o
   4  -1   9       34.85       32.13      0.73 o
   5  -1   9       36.51       39.16      0.96 o
   6  -1   9        1.71        2.28      0.41 o
   7  -1   9        5.72        4.65      0.50 o
   8  -1   9        1.43        1.60      0.47 o
   9  -1   9       15.26       17.10      1.00 o
  10  -1   9        5.24        5.89      0.75 o
  11  -1   9        4.19        4.90      0.85 o
  -9   0   9        1.41        2.81      0.70 o
  -8   0   9        1.37        2.25      0.56 o
  -7   0   9        5.01        5.40      0.55 o
  -6   0   9        4.21        2.99      0.46 o
  -5   0   9        3.52        1.84      0.42 o
  -4   0   9      193.99      199.76      2.90 o
  -3   0   9       18.08       17.90      0.55 o
  -2   0   9      397.70      388.23      5.64 o
  -1   0   9        1.01        1.12      0.25 o
   0   0   9       66.78       71.78      1.11 o
   1   0   9       12.54       12.66      0.45 o
   2   0   9       31.17       30.53      0.64 o
   3   0   9        7.52        9.94      0.42 o
   4   0   9      234.25      217.76      2.57 o
   5   0   9       22.48       23.00      0.62 o
   6   0   9        3.89        3.80      0.43 o
   7   0   9        1.99        1.72      0.38 o
   8   0   9       57.32       56.13      2.03 o
   9   0   9        5.47        4.17      0.61 o
  10   0   9       24.61       28.94      1.28 o
  11   0   9        1.01        1.45      0.62 o
  -9   1   9        3.60        4.04      0.77 o
  -8   1   9        0.01        0.26      0.64 o
  -7   1   9        0.89        1.77      0.45 o
  -6   1   9        2.80        3.50      0.50 o
  -5   1   9       37.55       40.73      1.14 o
  -4   1   9       45.46       40.68      1.11 o
  -3   1   9        4.86        4.90      0.39 o
  -2   1   9       43.12       38.84      0.78 o
  -1   1   9      103.57      104.10      1.61 o
   0   1   9        9.03       12.60      0.52 o
   1   1   9       12.31       12.81      0.40 o
   2   1   9        8.43        6.84      0.34 o
   3   1   9       44.06       40.45      0.69 o
   4   1   9        6.91        5.78      0.40 o
   5   1   9      316.66      316.28      4.24 o
   6   1   9       91.78       89.74      1.56 o
   7   1   9        2.51        3.37      0.43 o
   8   1   9       67.11       63.56      1.64 o
   9   1   9       17.94       18.30      0.95 o
  10   1   9        0.03        0.32      0.48 o
  11   1   9        1.14        1.34      0.58 o
  12   1   9        0.16       -0.15      0.72 o
  -9   2   9        4.06        6.61      1.99 o
  -8   2   9        0.28        0.03      0.52 o
  -7   2   9        3.78        3.97      0.64 o
  -6   2   9        0.12        0.26      0.39 o
  -5   2   9        0.00       -0.40      0.40 o
  -4   2   9        3.51        2.40      0.44 o
  -3   2   9       56.16       61.22      1.38 o
  -2   2   9       11.17       10.56      0.48 o
  -1   2   9      175.63      182.45      2.21 o
   0   2   9       11.22       11.91      0.38 o
   1   2   9       64.37       70.59      1.08 o
   2   2   9        0.18        1.31      0.24 o
   3   2   9        8.59       11.07      0.48 o
   4   2   9      186.34      181.97      2.20 o
   5   2   9        6.50        5.31      0.39 o
   6   2   9       57.59       52.51      1.12 o
   7   2   9       44.81       35.40      1.12 o
   8   2   9       62.08       50.24      1.38 o
   9   2   9       31.90       27.50      0.93 o
  10   2   9        0.04       -0.46      0.46 o
  11   2   9       17.85       21.40      1.19 o
  12   2   9        3.52        5.99      1.06 o
  -8   3   9        4.62        3.10      0.68 o
  -7   3   9       27.80       27.35      1.44 o
  -6   3   9        5.54        7.88      0.75 o
  -5   3   9        0.13       -0.09      0.38 o
  -4   3   9        1.27        0.45      0.38 o
  -3   3   9      114.09      112.67      2.11 o
  -2   3   9       12.50        9.47      0.58 o
  -1   3   9       25.89       25.19      0.70 o
   0   3   9       30.84       33.79      0.80 o
   1   3   9      121.26      123.07      1.51 o
   2   3   9       27.97       30.35      0.67 o
   3   3   9        7.09        8.75      0.44 o
   4   3   9        9.36       10.05      0.45 o
   5   3   9       41.14       41.38      1.11 o
   6   3   9       33.15       35.65      0.90 o
   7   3   9       59.59       48.84      1.33 o
   8   3   9        2.94        1.89      0.42 o
   9   3   9        3.02        1.80      0.40 o
  10   3   9        2.41        2.21      1.07 o
  11   3   9        1.03        0.39      0.53 o
  12   3   9        5.40        5.03      0.70 o
  -8   4   9       14.08       15.18      1.05 o
  -7   4   9        5.11        4.46      0.73 o
  -6   4   9        0.01       -0.30      0.53 o
  -5   4   9        0.01        0.16      0.71 o
  -4   4   9        7.07        5.98      0.56 o
  -3   4   9       77.03       66.48      1.54 o
  -2   4   9        4.17        1.72      0.41 o
  -1   4   9        0.01       -0.20      0.36 o
   0   4   9       39.16       36.16      0.89 o
   1   4   9        2.71        2.45      0.41 o
   2   4   9        6.91        9.81      0.44 o
   3   4   9        0.17        0.01      0.16 o
   4   4   9        0.04       -0.17      0.22 o
   5   4   9        0.51        0.13      0.28 o
   6   4   9       15.10       15.44      0.69 o
   7   4   9        0.05       -0.35      0.35 o
   8   4   9        4.65        5.24      0.50 o
   9   4   9        1.73        1.91      0.41 o
  10   4   9       15.49       18.47      1.04 o
  11   4   9        0.21       -0.29      0.39 o
  12   4   9        5.66        7.07      0.79 o
  13   4   9        5.06        4.85      0.93 o
  -7   5   9        4.33        6.31      0.85 o
  -6   5   9        1.26        1.74      0.82 o
  -5   5   9        0.61        0.21      0.51 o
  -4   5   9        3.93        4.86      1.06 o
  -3   5   9        0.07        0.11      0.42 o
  -2   5   9        1.12        0.22      0.34 o
  -1   5   9        1.94        2.91      0.36 o
   0   5   9       10.14        8.30      0.47 o
   1   5   9       29.89       36.28      0.95 o
   2   5   9       26.48       31.77      0.77 o
   3   5   9      147.96      143.91      2.01 o
   4   5   9       23.08       25.57      0.84 o
   5   5   9       15.18       13.53      0.75 o
   6   5   9       17.08       20.52      0.69 o
   7   5   9       19.41       21.88      0.83 o
   8   5   9       12.16       11.02      0.60 o
   9   5   9        1.97        2.99      0.46 o
  10   5   9        2.81        3.02      0.64 o
  11   5   9        0.02       -0.02      0.52 o
  12   5   9        0.82       -0.02      1.13 o
  13   5   9        1.19        0.65      0.74 o
  -7   6   9        1.82        2.88      0.93 o
  -6   6   9       18.02       20.61      1.22 o
  -5   6   9        0.51        0.04      0.63 o
  -4   6   9        0.94        1.47      0.61 o
  -3   6   9        3.93        4.40      0.81 o
  -2   6   9       51.72       52.21      1.31 o
  -1   6   9       24.09       24.20      0.76 o
   0   6   9       21.16       20.68      0.70 o
   1   6   9       56.58       56.57      1.27 o
   2   6   9       37.75       34.51      0.89 o
   3   6   9      116.38      112.53      2.28 o
   4   6   9        0.45        1.72      0.74 o
   5   6   9        0.88        0.61      0.30 o
   6   6   9       19.10       20.15      0.79 o
   7   6   9       64.63       66.86      2.05 o
   8   6   9        9.01        7.48      0.78 o
   9   6   9        1.11       -0.08      0.65 o
  10   6   9        0.19        0.29      0.70 o
  11   6   9        1.04        1.28      0.89 o
  12   6   9        6.96        7.94      0.85 o
  13   6   9        0.05        0.38      0.76 o
  -6   7   9        1.30        0.94      0.73 o
  -5   7   9        0.00       -0.43      0.65 o
  -4   7   9        8.14        6.58      0.84 o
  -3   7   9        0.06        1.06      0.79 o
  -2   7   9        5.82        7.63      0.68 o
  -1   7   9        0.37        0.96      0.38 o
   0   7   9       16.61       13.77      0.83 o
   1   7   9        2.29        1.78      0.44 o
   2   7   9       76.92       83.53      1.89 o
   3   7   9      213.13      210.40      3.12 o
   4   7   9       26.02       23.64      0.86 o
   5   7   9       36.57       34.03      0.90 o
   6   7   9        0.08       -0.16      0.33 o
   7   7   9        0.42        0.45      0.55 o
   8   7   9        3.34        2.79      0.84 o
   9   7   9       10.52       10.19      0.89 o
  10   7   9        0.01       -0.37      0.37 o
  11   7   9        0.78        0.88      0.61 o
  12   7   9        0.00       -0.02      0.76 o
  13   7   9        2.80        2.00      0.68 o
  -5   8   9        8.86        7.63      1.22 o
  -4   8   9        0.11        0.54      0.66 o
  -3   8   9        0.04       -0.67      0.67 o
  -2   8   9        8.31        7.63      0.73 o
  -1   8   9        0.48       -0.77      1.02 o
   0   8   9       66.21       63.56      1.73 o
   1   8   9       42.84       40.13      1.59 o
   2   8   9        0.14       -0.14      0.44 o
   3   8   9       12.99       11.53      0.77 o
   4   8   9       40.03       39.01      1.10 o
   5   8   9       31.55       31.41      0.97 o
   6   8   9       14.38       16.15      0.83 o
   7   8   9       13.65       13.79      0.88 o
   8   8   9       16.73       15.43      1.93 o
   9   8   9        0.01        0.06      0.57 o
  10   8   9        7.02        6.52      0.85 o
  11   8   9        2.38        4.52      0.88 o
  12   8   9       11.29       13.02      1.06 o
  13   8   9        3.43        1.96      0.70 o
  -4   9   9        0.12        0.19      0.91 o
  -3   9   9        2.21        1.91      1.15 o
  -2   9   9        3.24        4.39      0.77 o
  -1   9   9        0.48       -0.41      1.02 o
   0   9   9        0.62        0.20      1.51 o
   1   9   9       37.56       32.38      1.30 o
   2   9   9        0.95        1.41      0.54 o
   3   9   9        0.11        0.21      0.69 o
   4   9   9        5.85        5.47      0.65 o
   5   9   9        4.14        4.52      0.64 o
   6   9   9       21.30       23.40      1.01 o
   7   9   9        0.86        0.72      0.56 o
   8   9   9        0.04        0.62      0.64 o
   9   9   9       15.04       16.93      1.20 o
  10   9   9        1.11        0.92      1.05 o
  11   9   9        5.65        7.58      1.94 o
  12   9   9        0.02        0.31      0.66 o
  13   9   9        7.01        7.84      0.94 o
  -3  10   9        0.34        1.18      1.29 o
  -2  10   9        2.03        1.79      0.68 o
  -1  10   9        1.04        1.97      1.29 o
   0  10   9        2.62        0.71      1.20 o
   1  10   9        0.14       -0.19      0.66 o
   2  10   9        0.00        0.64      0.65 o
   3  10   9        0.16        0.31      0.52 o
   4  10   9        0.07       -0.56      0.56 o
   5  10   9        2.66        3.00      0.70 o
   6  10   9       10.13       10.53      1.23 o
   7  10   9        8.49        8.19      1.30 o
   8  10   9       21.49       19.80      1.37 o
   9  10   9        4.32        3.58      0.88 o
  10  10   9        2.02        1.71      0.75 o
  11  10   9        4.82        4.28      0.87 o
  12  10   9        0.57       -0.65      0.65 o
  -2  11   9        2.67        2.65      1.47 o
  -1  11   9        0.25       -0.17      1.07 o
   0  11   9        0.06        1.23      1.34 o
   1  11   9        2.24        2.65      1.34 o
   2  11   9        0.00        0.22      0.89 o
   3  11   9        1.36        1.83      0.86 o
   4  11   9        2.85        3.14      0.94 o
   5  11   9        2.28        1.95      0.67 o
   6  11   9        0.14        0.20      1.28 o
   7  11   9        2.27        0.17      1.32 o
   8  11   9       22.16       24.05      2.50 o
   9  11   9        9.04        8.40      1.10 o
  10  11   9        0.23       -0.66      0.66 o
  11  11   9        0.64       -0.08      0.74 o
  12  11   9        0.08        0.72      0.76 o
   0  12   9        2.88        0.63      1.37 o
   1  12   9        0.47        1.13      1.20 o
   2  12   9        0.84        0.50      1.21 o
   3  12   9       13.56       14.44      1.43 o
   4  12   9        1.34        2.39      0.95 o
   5  12   9        0.08       -0.69      1.43 o
   6  12   9        0.17       -0.69      1.31 o
   7  12   9        2.43        2.43      1.56 o
   8  12   9        1.60        1.06      1.39 o
   9  12   9        0.48        0.02      1.34 o
  10  12   9        0.00       -0.63      0.94 o
  11  12   9        4.94        6.57      1.86 o
   2  13   9        2.67        4.29      1.53 o
   3  13   9        2.98        2.67      1.08 o
   4  13   9        0.00        1.67      1.58 o
   5  13   9        0.48        3.83      1.58 o
   6  13   9        5.82        5.25      1.77 o
   7  13   9        5.43        6.05      1.86 o
   8  13   9        1.06        2.21      1.67 o
   9  13   9       13.19       14.94      2.27 o
  10  13   9        1.46        0.90      1.51 o
   5  14   9        0.00        3.72      1.72 o
   6  14   9        0.20        0.14      1.61 o
   7  14   9        1.33        1.78      1.70 o
  -2 -10  10        3.54        3.72      1.78 o
  -6  -9  10        1.29        0.95      1.47 o
  -5  -9  10        2.58        4.86      1.14 o
  -4  -9  10        2.63        4.26      1.67 o
  -3  -9  10        0.80        0.87      1.43 o
  -2  -9  10        1.81        2.30      1.84 o
  -1  -9  10       10.41       14.30      1.28 o
   0  -9  10        0.79       -0.09      0.88 o
   1  -9  10        1.35        0.24      1.42 o
   2  -9  10        0.02       -0.85      1.42 o
  -7  -8  10       19.90       27.06      2.58 o
  -6  -8  10        5.61        6.12      1.07 o
  -5  -8  10        0.24       -0.39      0.80 o
  -4  -8  10        0.02        0.81      0.84 o
  -3  -8  10        1.37        1.45      0.93 o
  -2  -8  10        1.39        2.67      0.80 o
  -1  -8  10        9.69        7.53      0.97 o
   0  -8  10        2.05        2.51      0.80 o
   1  -8  10        0.75       -1.18      1.18 o
   2  -8  10        1.73        1.73      0.86 o
   3  -8  10        1.22       -1.26      1.26 o
   4  -8  10        0.04       -0.76      1.32 o
  -8  -7  10        1.41        2.00      1.32 o
  -7  -7  10       11.77       11.27      1.89 o
  -6  -7  10       12.35       15.52      2.66 o
  -5  -7  10        1.33        2.31      1.27 o
  -4  -7  10        3.92        6.39      1.11 o
  -3  -7  10        0.86        1.49      0.91 o
  -2  -7  10       18.44       21.71      1.26 o
  -1  -7  10        0.12        0.52      0.67 o
   0  -7  10       12.23       15.11      1.18 o
   1  -7  10        6.12        7.88      1.22 o
   2  -7  10        0.54        0.52      0.72 o
   3  -7  10        0.04       -0.12      0.76 o
   4  -7  10        0.56       -1.07      1.07 o
   5  -7  10        0.15        0.08      1.31 o
  -8  -6  10        0.01       -0.66      0.66 o
  -7  -6  10       16.40       17.73      2.03 o
  -6  -6  10       31.16       33.98      1.74 o
  -5  -6  10        6.78        5.43      1.65 o
  -4  -6  10        5.57        5.89      1.35 o
  -3  -6  10        0.18        0.04      0.61 o
  -2  -6  10        2.38        1.25      0.54 o
  -1  -6  10        8.11        6.67      0.72 o
   0  -6  10        4.69        5.90      0.72 o
   1  -6  10        6.49        6.18      0.74 o
   2  -6  10        5.55        3.05      0.70 o
   3  -6  10        6.43        4.84      0.94 o
   4  -6  10        7.79       10.73      0.97 o
   5  -6  10        3.07        5.03      1.53 o
   6  -6  10        4.76        3.44      1.51 o
  -9  -5  10        1.63        2.85      0.79 o
  -8  -5  10        3.61        1.95      0.81 o
  -7  -5  10        0.24       -0.64      0.64 o
  -6  -5  10        1.60        2.50      0.62 o
  -5  -5  10        3.20        4.19      0.69 o
  -4  -5  10        8.54        8.72      0.81 o
  -3  -5  10        0.31        0.59      0.57 o
  -2  -5  10        0.16        0.02      0.43 o
  -1  -5  10       26.77       28.32      1.08 o
   0  -5  10        0.00        0.01      0.46 o
   1  -5  10        8.39        9.25      0.66 o
   2  -5  10        6.83        6.67      0.66 o
   3  -5  10       70.55       73.97      4.73 o
   4  -5  10       19.33       18.19      1.34 o
   5  -5  10        0.54        0.14      0.76 o
   6  -5  10        3.24        2.76      0.96 o
   7  -5  10        1.76        1.98      0.91 o
   8  -5  10        0.00       -0.07      0.84 o
  -9  -4  10        5.20        5.99      1.30 o
  -8  -4  10        1.17        0.02      1.16 o
  -7  -4  10        8.58        9.42      1.27 o
  -6  -4  10        0.44        0.66      0.49 o
  -5  -4  10        0.07       -0.14      0.48 o
  -4  -4  10        0.18        0.10      0.42 o
  -3  -4  10        1.84        1.54      0.39 o
  -2  -4  10       87.51       80.21      1.66 o
  -1  -4  10       78.44       62.06      1.62 o
   0  -4  10       55.03       46.32      1.40 o
   1  -4  10        0.36       -0.10      0.37 o
   2  -4  10        3.23        2.03      0.50 o
   3  -4  10        1.39        1.07      0.41 o
   4  -4  10       14.86       15.82      0.89 o
   5  -4  10        1.41        2.49      0.80 o
   6  -4  10        4.70        5.73      1.13 o
   7  -4  10        1.42        1.80      0.85 o
   8  -4  10        2.51        1.17      0.83 o
  -9  -3  10        0.67        0.58      0.63 o
  -8  -3  10        5.01        6.00      1.50 o
  -7  -3  10       27.31       21.79      1.35 o
  -6  -3  10        0.01        0.22      0.52 o
  -5  -3  10        1.39        2.27      0.54 o
  -4  -3  10        0.25       -0.05      0.41 o
  -3  -3  10        0.71        0.83      0.37 o
  -2  -3  10       51.58       50.48      1.23 o
  -1  -3  10        0.06       -0.08      0.43 o
   0  -3  10       13.82        9.80      0.60 o
   1  -3  10        0.02       -0.01      0.39 o
   2  -3  10        2.24        2.15      0.39 o
   3  -3  10        4.18        4.24      0.43 o
   4  -3  10        1.83        0.93      0.47 o
   5  -3  10        3.17        2.97      0.62 o
   6  -3  10        0.01        0.30      0.63 o
   7  -3  10        5.41        7.75      1.66 o
   8  -3  10        0.39       -0.05      0.73 o
   9  -3  10        5.84        6.17      1.02 o
  -9  -2  10        0.93        2.67      1.06 o
  -8  -2  10        0.00       -0.07      0.65 o
  -7  -2  10        7.22        5.14      0.82 o
  -6  -2  10       11.65       10.96      0.83 o
  -5  -2  10       16.98       17.26      0.80 o
  -4  -2  10        1.92        1.85      0.54 o
  -3  -2  10        6.61        7.20      0.53 o
  -2  -2  10       27.30       27.35      0.88 o
  -1  -2  10       12.50       12.61      0.62 o
   0  -2  10       18.19       16.77      0.79 o
   1  -2  10       83.56       75.84      1.35 o
   2  -2  10       43.30       38.75      0.94 o
   3  -2  10        0.40        0.04      0.31 o
   4  -2  10       10.92        9.14      0.85 o
   5  -2  10        0.26        1.42      0.52 o
   6  -2  10       11.41       12.39      1.17 o
   7  -2  10        1.54        1.23      1.18 o
   8  -2  10        0.67       -0.26      0.77 o
   9  -2  10        0.22        0.12      0.71 o
  10  -2  10        0.51        1.18      0.81 o
  -9  -1  10        0.07        0.87      0.65 o
  -8  -1  10        0.13        0.49      0.64 o
  -7  -1  10        0.04        0.51      0.63 o
  -6  -1  10       12.14       10.40      0.95 o
  -5  -1  10       15.64       11.38      0.66 o
  -4  -1  10       12.81       13.83      0.86 o
  -3  -1  10       17.24       17.34      0.72 o
  -2  -1  10       36.10       37.48      0.95 o
  -1  -1  10      133.47      134.37      2.20 o
   0  -1  10       54.64       53.99      1.08 o
   1  -1  10       14.73       12.50      0.49 o
   2  -1  10       56.20       56.77      1.12 o
   3  -1  10       39.04       35.25      0.93 o
   4  -1  10       16.85       15.96      0.68 o
   5  -1  10       52.55       49.14      1.34 o
   6  -1  10        0.82        0.63      0.37 o
   7  -1  10        0.10        0.39      0.40 o
   8  -1  10        4.09        4.27      0.65 o
   9  -1  10        6.27        6.61      0.78 o
  10  -1  10        2.82        3.81      0.72 o
  11  -1  10        0.04       -0.24      1.01 o
  -9   0  10        0.83        0.05      0.64 o
  -8   0  10        0.22        0.21      0.90 o
  -7   0  10        1.74        0.90      0.65 o
  -6   0  10       45.81       46.93      1.87 o
  -5   0  10        0.14       -0.06      0.46 o
  -4   0  10        1.77        1.84      0.51 o
  -3   0  10       25.83       22.13      0.90 o
  -2   0  10      263.02      263.45      3.41 o
  -1   0  10       69.51       63.33      1.32 o
   0   0  10        0.96        0.95      0.28 o
   1   0  10       21.14       21.99      0.86 o
   2   0  10        4.20        3.25      0.32 o
   3   0  10      397.44      364.67      4.45 o
   4   0  10      108.78      105.63      1.77 o
   5   0  10       41.51       42.58      1.21 o
   6   0  10        2.22        3.01      0.55 o
   7   0  10        0.04        0.00      0.36 o
   8   0  10        0.62        0.96      0.43 o
   9   0  10        1.85        2.08      0.62 o
  10   0  10        0.75        1.07      0.60 o
  11   0  10        0.49        1.52      0.67 o
  -9   1  10        0.02        1.36      1.06 o
  -8   1  10        1.28        1.15      0.67 o
  -7   1  10       23.64       26.07      1.45 o
  -6   1  10       20.91       21.60      1.33 o
  -5   1  10        7.77        8.67      0.75 o
  -4   1  10        3.12        2.96      0.56 o
  -3   1  10       14.37       14.19      0.82 o
  -2   1  10      215.82      213.55      3.96 o
  -1   1  10      112.27      103.11      1.67 o
   0   1  10       51.77       54.19      0.97 o
   1   1  10        8.45        9.87      0.46 o
   2   1  10        0.98        1.03      0.29 o
   3   1  10      260.28      265.41      3.37 o
   4   1  10       87.13       86.31      2.02 o
   5   1  10        0.62        1.44      0.32 o
   6   1  10        7.08        7.89      0.65 o
   7   1  10       22.04       21.33      0.97 o
   8   1  10        4.93        3.23      0.47 o
   9   1  10       17.58       18.10      0.98 o
  10   1  10        0.98        0.59      1.44 o
  11   1  10        0.85        2.28      0.65 o
  12   1  10        0.00        0.80      0.90 o
  -8   2  10        0.14        0.94      1.25 o
  -7   2  10        5.23        3.87      0.81 o
  -6   2  10       14.40       15.02      1.21 o
  -5   2  10        0.33       -0.08      0.39 o
  -4   2  10       19.28       19.55      0.84 o
  -3   2  10       20.93       24.12      0.88 o
  -2   2  10        8.35        9.88      0.57 o
  -1   2  10        0.58       -0.25      0.25 o
   0   2  10       13.70       14.78      0.61 o
   1   2  10       15.63       18.86      0.61 o
   2   2  10        9.99        9.81      0.45 o
   3   2  10       19.47       17.39      0.63 o
   4   2  10      155.91      158.17      2.23 o
   5   2  10       24.55       22.69      0.71 o
   6   2  10       82.91       72.48      1.58 o
   7   2  10        0.30        0.30      0.41 o
   8   2  10       17.90       19.38      1.32 o
   9   2  10        9.70       10.07      0.81 o
  10   2  10        4.70        4.10      0.74 o
  11   2  10       27.88       27.28      1.41 o
  12   2  10        0.55        0.32      0.60 o
  -8   3  10        8.76        7.42      1.57 o
  -7   3  10        5.59        5.57      0.75 o
  -6   3  10        0.53        0.25      0.53 o
  -5   3  10        0.28        0.28      0.45 o
  -4   3  10        0.25        0.03      0.39 o
  -3   3  10       21.93       23.27      0.91 o
  -2   3  10        9.49       10.52      0.72 o
  -1   3  10       11.20        9.42      0.48 o
   0   3  10        4.71        3.47      0.40 o
   1   3  10       45.26       46.81      0.88 o
   2   3  10       27.23       30.53      0.83 o
   3   3  10       18.33       20.23      0.73 o
   4   3  10       26.35       23.08      0.83 o
   5   3  10       34.74       30.07      0.80 o
   6   3  10       33.80       28.46      0.95 o
   7   3  10        0.73        0.63      0.43 o
   8   3  10        5.24        5.22      0.55 o
   9   3  10        0.96        0.77      0.43 o
  10   3  10        0.05        0.39      0.56 o
  11   3  10        2.56        2.20      0.70 o
  12   3  10        0.00        0.10      1.06 o
  -7   4  10        2.44        1.98      0.67 o
  -6   4  10        3.20        3.55      0.69 o
  -5   4  10        0.65        0.02      0.51 o
  -4   4  10        5.92        6.45      0.69 o
  -3   4  10        4.89        2.05      0.48 o
  -2   4  10        2.42        3.17      0.48 o
  -1   4  10        2.25        2.91      0.40 o
   0   4  10        7.56       10.68      0.56 o
   1   4  10       27.93       27.45      0.93 o
   2   4  10       51.97       55.40      1.17 o
   3   4  10       46.97       42.70      1.02 o
   4   4  10       30.77       30.13      1.06 o
   5   4  10        7.24        7.43      0.49 o
   6   4  10        0.01       -0.39      0.39 o
   7   4  10        9.20        7.65      0.63 o
   8   4  10        0.80        0.73      0.41 o
   9   4  10        7.38        6.66      0.59 o
  10   4  10        3.18        3.57      1.13 o
  11   4  10        2.43        1.74      0.73 o
  12   4  10        1.72        1.87      0.67 o
  -7   5  10       24.86       25.28      1.58 o
  -6   5  10        8.16        9.93      1.99 o
  -5   5  10        0.30        0.58      0.59 o
  -4   5  10        0.54        0.21      0.52 o
  -3   5  10        3.12        3.16      0.60 o
  -2   5  10       67.54       64.20      1.84 o
  -1   5  10       12.35        9.73      0.58 o
   0   5  10       74.31       69.81      1.38 o
   1   5  10        8.38        9.92      0.79 o
   2   5  10       12.39       14.82      0.73 o
   3   5  10       27.71       25.83      0.93 o
   4   5  10       10.23       10.79      0.57 o
   5   5  10        3.33        3.52      0.39 o
   6   5  10        1.20        1.45      0.42 o
   7   5  10       19.54       19.12      0.93 o
   8   5  10        3.74        2.79      0.43 o
   9   5  10        0.37        0.56      0.38 o
  10   5  10        6.01        7.01      0.79 o
  11   5  10        3.26        4.86      1.44 o
  12   5  10        3.81        4.25      0.77 o
  -6   6  10        0.43        0.44      0.67 o
  -5   6  10        1.02        1.77      0.67 o
  -4   6  10        0.30       -0.17      0.55 o
  -3   6  10        1.26        0.10      0.53 o
  -2   6  10        0.33        0.28      0.47 o
  -1   6  10        6.48        6.49      0.51 o
   0   6  10        1.83        1.39      0.43 o
   1   6  10        8.57        9.73      0.61 o
   2   6  10        3.23        3.16      0.52 o
   3   6  10       11.43       11.89      0.62 o
   4   6  10      140.47      139.05      2.51 o
   5   6  10       24.89       27.05      0.88 o
   6   6  10        0.67       -0.14      0.43 o
   7   6  10        0.13       -0.68      0.68 o
   8   6  10        0.66        0.94      0.59 o
   9   6  10       29.27       29.30      1.30 o
  10   6  10        0.14        0.08      0.42 o
  11   6  10        0.02        0.94      0.60 o
  12   6  10        6.74        7.33      1.02 o
  13   6  10        0.03       -0.66      0.73 o
  -5   7  10        6.19        6.25      0.91 o
  -4   7  10        1.97        2.95      0.74 o
  -3   7  10        6.96        6.62      0.84 o
  -2   7  10        9.29        9.66      0.77 o
  -1   7  10       78.61       73.81      2.11 o
   0   7  10        7.47        6.22      0.68 o
   1   7  10       61.88       62.13      1.69 o
   2   7  10       11.97       12.25      0.77 o
   3   7  10       68.27       62.57      1.62 o
   4   7  10       30.74       32.14      0.98 o
   5   7  10        0.97        1.01      0.42 o
   6   7  10        2.35        2.69      0.59 o
   7   7  10        6.91        5.19      1.48 o
   8   7  10        1.16        1.18      0.63 o
   9   7  10        0.00        0.23      0.61 o
  10   7  10       10.04       11.64      0.77 o
  11   7  10        2.42        3.17      0.73 o
  12   7  10        0.33       -0.68      0.68 o
  13   7  10        0.65        0.46      0.64 o
  -5   8  10        1.11        0.49      1.26 o
  -4   8  10        1.55        0.69      0.88 o
  -3   8  10        1.02        0.80      1.20 o
  -2   8  10       13.39       14.41      1.05 o
  -1   8  10        5.51        8.76      1.54 o
   0   8  10        2.81        2.50      0.70 o
   1   8  10       13.08       12.54      0.84 o
   2   8  10        0.27        0.01      0.47 o
   3   8  10       27.58       25.54      1.11 o
   4   8  10       14.69       16.43      0.89 o
   5   8  10       46.23       42.63      1.18 o
   6   8  10        0.05       -0.16      0.42 o
   7   8  10        0.57        1.50      0.68 o
   8   8  10        9.61        9.39      0.97 o
   9   8  10        0.70        0.44      0.92 o
  10   8  10        0.45        0.20      0.60 o
  11   8  10        1.39        2.16      0.77 o
  12   8  10        0.66       -0.57      0.67 o
  13   8  10        1.72        1.68      0.91 o
  -4   9  10        5.73        7.12      1.72 o
  -3   9  10        1.02        0.68      1.20 o
  -2   9  10        1.15        0.85      1.25 o
  -1   9  10        5.94        7.45      1.56 o
   0   9  10        1.44        0.05      1.12 o
   1   9  10       15.01       13.88      1.60 o
   2   9  10        2.94        1.89      0.63 o
   3   9  10        0.86        1.21      0.51 o
   4   9  10        0.31       -0.44      0.44 o
   5   9  10       20.99       18.91      0.96 o
   6   9  10       15.89       16.91      1.03 o
   7   9  10        0.40        0.12      0.67 o
   8   9  10        0.02       -0.59      0.59 o
   9   9  10        2.25        2.68      0.80 o
  10   9  10        1.12        2.63      0.80 o
  11   9  10        6.02        5.20      0.91 o
  12   9  10        0.04        0.61      0.77 o
  13   9  10        0.02       -0.77      0.96 o
  -2  10  10        4.24        3.18      1.45 o
  -1  10  10        0.14       -1.07      1.21 o
   0  10  10        0.05       -0.16      1.01 o
   1  10  10        0.64        0.52      1.17 o
   2  10  10        3.15        2.02      0.91 o
   3  10  10        0.35        0.70      0.83 o
   4  10  10        0.21        0.97      0.63 o
   5  10  10        1.50        2.04      0.66 o
   6  10  10        2.60        0.91      1.20 o
   7  10  10       21.02       19.63      1.40 o
   8  10  10       31.71       34.22      1.78 o
   9  10  10        8.67        9.41      1.09 o
  10  10  10        0.64        1.58      0.76 o
  11  10  10        0.06       -0.50      1.02 o
  12  10  10        2.86        2.75      0.85 o
  -1  11  10        1.38        2.55      1.47 o
   0  11  10        0.00       -1.10      1.10 o
   1  11  10        6.96        7.12      1.62 o
   2  11  10       23.12       20.06      2.92 o
   3  11  10        0.23        1.02      0.90 o
   4  11  10        4.41        4.16      1.13 o
   5  11  10        1.79        2.14      1.39 o
   6  11  10        0.96        1.53      1.34 o
   7  11  10        5.69        6.21      1.69 o
   8  11  10        2.26        4.54      1.54 o
   9  11  10        0.06        1.31      0.95 o
  10  11  10        0.19        0.91      0.79 o
  11  11  10        0.50        0.48      0.81 o
  12  11  10        0.01        0.13      0.80 o
   0  12  10        0.02       -0.08      1.31 o
   1  12  10        2.24        3.18      1.50 o
   2  12  10        2.96        4.08      1.51 o
   3  12  10        0.03       -0.49      0.91 o
   4  12  10        1.22        2.00      1.01 o
   5  12  10        5.83        4.35      1.70 o
   6  12  10        0.74       -1.36      1.36 o
   7  12  10        1.31        2.38      1.53 o
   8  12  10        0.70       -0.30      1.40 o
   9  12  10        0.09        1.70      1.47 o
  10  12  10        0.20       -0.24      1.23 o
  11  12  10        0.00       -0.31      0.82 o
   2  13  10        0.28       -1.09      1.09 o
   3  13  10        2.01        1.39      1.26 o
   4  13  10        0.68        1.70      1.59 o
   5  13  10        2.19        2.81      1.64 o
   6  13  10        0.03       -0.11      1.43 o
   7  13  10        0.19       -1.42      1.42 o
   8  13  10        0.08       -1.10      1.39 o
   9  13  10        2.84        0.47      1.54 o
  10  13  10        1.43        4.87      1.75 o
  -4  -9  11        2.03        1.76      1.07 o
  -3  -9  11        0.32        1.61      1.43 o
  -2  -9  11       10.66       11.81      1.51 o
  -1  -9  11        9.84       12.68      2.43 o
   0  -9  11        2.73        3.01      1.14 o
  -6  -8  11        2.45        3.09      1.17 o
  -5  -8  11       14.39       16.22      1.54 o
  -4  -8  11        3.46        5.08      1.70 o
  -3  -8  11        6.50        5.67      1.19 o
  -2  -8  11        0.11       -0.56      0.92 o
  -1  -8  11       10.16       14.10      1.24 o
   0  -8  11        4.35        5.16      0.98 o
   1  -8  11        0.14        1.15      1.37 o
   2  -8  11        2.38        6.34      1.78 o
   3  -8  11        0.02        0.50      1.34 o
  -7  -7  11        4.79        5.23      1.67 o
  -6  -7  11        2.33        4.59      1.02 o
  -5  -7  11        3.38        3.49      1.02 o
  -4  -7  11       14.29       14.09      1.39 o
  -3  -7  11        1.85        3.06      1.13 o
  -2  -7  11        0.01       -0.16      1.30 o
  -1  -7  11        6.91        9.83      1.06 o
   0  -7  11        0.18        0.45      0.71 o
   1  -7  11        0.00       -0.17      0.90 o
   2  -7  11        0.10       -0.10      1.02 o
   3  -7  11        1.69        1.12      1.29 o
   4  -7  11        6.35        5.83      1.70 o
  -7  -6  11        7.55       10.15      1.80 o
  -6  -6  11        1.44        1.54      1.69 o
  -5  -6  11       23.63       26.23      1.69 o
  -4  -6  11        5.50        4.21      1.02 o
  -3  -6  11        1.47        1.57      0.87 o
  -2  -6  11        2.22        2.05      0.71 o
  -1  -6  11        0.00        0.49      0.68 o
   0  -6  11        1.85        2.70      0.77 o
   1  -6  11        1.95        1.15      0.71 o
   2  -6  11        3.82        4.49      1.40 o
   3  -6  11        3.96        4.60      0.95 o
   4  -6  11        4.32        3.39      1.54 o
   5  -6  11        8.72       14.30      2.03 o
   6  -6  11        4.56        4.48      1.59 o
  -8  -5  11        0.69        1.44      0.79 o
  -7  -5  11        4.65        5.64      1.22 o
  -6  -5  11        1.02       -0.34      0.66 o
  -5  -5  11       23.16       24.78      2.88 o
  -4  -5  11        0.57        0.59      0.78 o
  -3  -5  11        4.53        3.82      0.92 o
  -2  -5  11        2.46        0.88      0.54 o
  -1  -5  11        2.73        0.79      0.51 o
   0  -5  11        0.01       -0.15      0.48 o
   1  -5  11       10.61       10.53      1.25 o
   2  -5  11        5.90        7.80      0.91 o
   3  -5  11        3.73        4.03      0.92 o
   4  -5  11       11.57       13.13      1.95 o
   5  -5  11        5.46        5.20      1.53 o
   6  -5  11        2.57        1.15      1.36 o
   7  -5  11        3.31        3.44      1.56 o
  -8  -4  11        1.19        1.12      0.73 o
  -7  -4  11        0.06       -0.65      0.65 o
  -6  -4  11        0.17       -0.47      0.51 o
  -5  -4  11       12.22       15.77      1.27 o
  -4  -4  11       25.21       25.43      1.23 o
  -3  -4  11        3.84        3.90      0.73 o
  -2  -4  11        0.41        0.14      0.45 o
  -1  -4  11        2.02        2.13      0.57 o
   0  -4  11        2.72        2.23      0.55 o
   1  -4  11        1.83        1.64      0.47 o
   2  -4  11        2.88        2.44      0.51 o
   3  -4  11       12.15       10.96      0.90 o
   4  -4  11        1.51        2.13      1.23 o
   5  -4  11        0.45        0.82      1.14 o
   6  -4  11       16.18       18.51      3.35 o
   7  -4  11        0.43       -0.01      0.78 o
   8  -4  11        0.84        0.65      0.86 o
  -8  -3  11        0.08       -0.09      0.67 o
  -7  -3  11        9.11        9.02      1.04 o
  -6  -3  11       20.59       21.54      1.02 o
  -5  -3  11        4.02        4.65      0.68 o
  -4  -3  11       30.90       30.37      2.43 o
  -3  -3  11        3.89        4.09      0.57 o
  -2  -3  11        1.11        0.74      0.38 o
  -1  -3  11        4.85        3.55      0.59 o
   0  -3  11        6.32        4.79      0.69 o
   1  -3  11        6.19        4.95      0.52 o
   2  -3  11       26.98       26.92      0.97 o
   3  -3  11        0.02       -0.33      0.33 o
   4  -3  11        0.99        1.78      0.70 o
   5  -3  11        8.55        8.30      1.06 o
   6  -3  11        5.71        5.73      1.52 o
   7  -3  11        0.53       -0.32      0.74 o
   8  -3  11        0.00        0.38      0.75 o
   9  -3  11        1.34        0.37      0.84 o
  -8  -2  11        0.92       -0.30      0.67 o
  -7  -2  11        0.85        1.67      0.74 o
  -6  -2  11        2.52        3.11      0.52 o
  -5  -2  11       18.28       19.79      1.05 o
  -4  -2  11        7.54        6.88      1.12 o
  -3  -2  11       11.29       11.75      0.74 o
  -2  -2  11        6.57        7.12      0.56 o
  -1  -2  11       48.31       44.16      1.17 o
   0  -2  11       95.84       83.40      1.91 o
   1  -2  11       19.86       17.72      0.83 o
   2  -2  11        1.50        0.74      0.35 o
   3  -2  11       14.69       11.96      0.59 o
   4  -2  11        0.00       -0.41      0.41 o
   5  -2  11       23.14       24.19      1.19 o
   6  -2  11        3.01        3.76      0.84 o
   7  -2  11        1.69        3.45      0.83 o
   8  -2  11        0.07       -0.91      0.94 o
   9  -2  11        1.75        1.39      0.80 o
  10  -2  11        1.01        1.25      0.85 o
  -8  -1  11        0.86        1.72      0.72 o
  -7  -1  11        7.78        8.19      1.90 o
  -6  -1  11       21.68       22.65      1.38 o
  -5  -1  11        8.61        8.49      1.08 o
  -4  -1  11        1.83        2.63      0.59 o
  -3  -1  11       28.65       27.32      1.05 o
  -2  -1  11       18.07       19.55      0.80 o
  -1  -1  11        2.69        3.10      0.45 o
   0  -1  11       40.94       47.98      1.18 o
   1  -1  11       31.92       31.33      0.95 o
   2  -1  11       55.50       52.45      1.12 o
   3  -1  11        9.91       10.22      0.61 o
   4  -1  11       12.43       11.51      0.63 o
   5  -1  11        5.92        5.95      0.67 o
   6  -1  11        5.20        5.24      0.68 o
   7  -1  11        9.71        9.66      1.01 o
   8  -1  11        0.50        0.78      0.71 o
   9  -1  11        0.28       -0.20      0.70 o
  10  -1  11        0.69        2.01      0.83 o
  -8   0  11        0.43        1.10      0.70 o
  -7   0  11        0.46       -0.59      0.59 o
  -6   0  11        9.03        9.19      1.00 o
  -5   0  11        0.52        0.44      0.62 o
  -4   0  11       18.29       19.56      1.02 o
  -3   0  11       71.09       72.93      1.73 o
  -2   0  11       31.43       36.99      1.04 o
  -1   0  11        9.32        8.01      0.57 o
   0   0  11       96.05       96.11      1.77 o
   1   0  11       32.30       30.12      0.91 o
   2   0  11       40.49       41.93      1.09 o
   3   0  11       44.67       39.18      1.15 o
   4   0  11        2.96        3.89      0.51 o
   5   0  11       21.15       19.93      0.89 o
   6   0  11        1.24        0.96      0.49 o
   7   0  11        1.47        1.91      0.63 o
   8   0  11        8.05       10.29      1.01 o
   9   0  11       28.96       27.84      1.54 o
  10   0  11        0.02       -0.21      1.34 o
  11   0  11        0.02       -0.67      0.67 o
  -8   1  11        0.01        0.15      0.66 o
  -7   1  11        2.44        1.67      0.74 o
  -6   1  11        3.70        3.04      0.79 o
  -5   1  11        7.62        9.41      0.99 o
  -4   1  11       41.75       43.45      1.74 o
  -3   1  11       80.37       76.29      2.02 o
  -2   1  11       11.77       12.73      0.60 o
  -1   1  11       31.72       35.57      1.24 o
   0   1  11       83.47       86.75      1.65 o
   1   1  11       67.83       59.62      1.29 o
   2   1  11       36.30       37.03      1.01 o
   3   1  11        0.25        0.18      0.38 o
   4   1  11      100.80       93.79      1.79 o
   5   1  11        6.06        6.79      0.58 o
   6   1  11        3.67        4.00      0.59 o
   7   1  11        0.61        0.64      0.46 o
   8   1  11        0.11       -0.05      0.47 o
   9   1  11       14.94       12.77      1.10 o
  10   1  11       25.29       25.15      1.47 o
  11   1  11       24.40       27.21      1.55 o
  -8   2  11        0.31        1.54      1.13 o
  -7   2  11        0.05       -0.64      0.64 o
  -6   2  11       21.91       29.50      1.61 o
  -5   2  11        3.53        3.09      0.80 o
  -4   2  11       33.39       30.77      1.57 o
  -3   2  11       35.95       36.98      1.39 o
  -2   2  11        9.53        9.24      0.67 o
  -1   2  11       33.47       31.59      0.94 o
   0   2  11        3.40        1.98      0.64 o
   1   2  11        0.12        0.27      0.36 o
   2   2  11        5.23        3.92      0.43 o
   3   2  11        0.06       -0.31      0.32 o
   4   2  11       95.93       90.39      1.56 o
   5   2  11        6.49        7.55      0.52 o
   6   2  11       19.48       22.07      1.04 o
   7   2  11        0.09        0.35      0.44 o
   8   2  11        0.17        0.47      0.45 o
   9   2  11       18.67       17.85      0.94 o
  10   2  11        8.34       12.34      1.10 o
  11   2  11        2.77        2.03      0.76 o
  12   2  11        0.63        0.24      0.87 o
  -7   3  11        0.07       -0.10      0.70 o
  -6   3  11       10.65       11.69      1.14 o
  -5   3  11        4.11        3.08      0.81 o
  -4   3  11        3.90        1.80      0.99 o
  -3   3  11       10.29       10.97      0.84 o
  -2   3  11        6.15        5.08      0.65 o
  -1   3  11       10.42       10.42      0.67 o
   0   3  11       13.70       15.81      0.76 o
   1   3  11       27.34       28.25      0.88 o
   2   3  11       45.57       45.28      1.23 o
   3   3  11       49.62       48.32      1.26 o
   4   3  11       66.45       67.85      1.64 o
   5   3  11      206.36      198.73      2.94 o
   6   3  11       61.37       57.57      1.67 o
   7   3  11        1.46        1.51      0.49 o
   8   3  11        8.46        9.66      0.71 o
   9   3  11        1.87        1.50      0.52 o
  10   3  11        3.65        3.44      0.74 o
  11   3  11        3.86        4.35      0.85 o
  12   3  11        0.00       -0.40      0.99 o
  -7   4  11        3.07        2.62      0.88 o
  -6   4  11        9.05       10.21      1.12 o
  -5   4  11        6.28        5.94      0.93 o
  -4   4  11        0.75        1.01      0.54 o
  -3   4  11        7.24        6.74      0.81 o
  -2   4  11        0.33        0.59      0.43 o
  -1   4  11       52.45       41.54      1.07 o
   0   4  11       11.25       10.81      1.12 o
   1   4  11       26.43       26.25      0.96 o
   2   4  11        0.02       -0.19      0.39 o
   3   4  11        0.14        0.04      0.33 o
   4   4  11       35.94       35.04      1.01 o
   5   4  11        9.26        9.13      0.65 o
   6   4  11       20.86       19.79      1.36 o
   7   4  11        7.25        6.67      0.64 o
   8   4  11        2.65        2.07      0.51 o
   9   4  11        1.51        1.23      0.48 o
  10   4  11        4.31        4.58      1.06 o
  11   4  11       15.14       17.81      1.69 o
  12   4  11        0.10        0.60      0.55 o
  -6   5  11        5.76        7.68      1.12 o
  -5   5  11        5.70        5.94      0.99 o
  -4   5  11        6.78        8.46      0.85 o
  -3   5  11        4.27        3.90      0.66 o
  -2   5  11        2.67        2.47      0.57 o
  -1   5  11       13.08       10.95      0.63 o
   0   5  11        6.73        5.52      0.57 o
   1   5  11       16.72       20.25      0.87 o
   2   5  11        1.45        2.30      0.54 o
   3   5  11        1.13        0.82      0.39 o
   4   5  11       57.64       61.35      1.49 o
   5   5  11        1.90        1.44      0.40 o
   6   5  11        5.54        4.13      0.53 o
   7   5  11       69.52       68.52      1.82 o
   8   5  11        7.75        6.72      0.58 o
   9   5  11        2.85        3.82      0.50 o
  10   5  11        1.10        0.48      0.42 o
  11   5  11        0.01       -0.60      0.60 o
  12   5  11        4.94        5.69      0.88 o
  -6   6  11        1.89        2.19      1.36 o
  -5   6  11        6.41        8.70      0.94 o
  -4   6  11        3.03        2.35      0.70 o
  -3   6  11        1.41        0.33      0.58 o
  -2   6  11        2.03        3.63      1.66 o
  -1   6  11       24.48       25.24      1.20 o
   0   6  11        2.17        1.58      0.58 o
   1   6  11        5.67        6.98      0.75 o
   2   6  11       11.19       10.70      0.84 o
   3   6  11       12.87       14.09      0.92 o
   4   6  11       16.73       14.99      0.79 o
   5   6  11       83.48       86.10      1.85 o
   6   6  11       10.43        9.86      0.78 o
   7   6  11        5.54        5.57      0.84 o
   8   6  11        0.03        0.31      0.60 o
   9   6  11        5.31        4.87      0.63 o
  10   6  11        9.97       11.47      0.78 o
  11   6  11        0.49        0.09      0.63 o
  12   6  11        4.44        4.56      0.83 o
  13   6  11        5.38        4.05      1.26 o
  -5   7  11        0.00       -0.78      0.78 o
  -4   7  11        1.67        1.51      0.90 o
  -3   7  11        1.57        1.19      0.83 o
  -2   7  11       15.10       11.41      1.72 o
  -1   7  11        0.22        0.95      1.17 o
   0   7  11        3.49        2.16      1.09 o
   1   7  11        0.00       -0.11      0.67 o
   2   7  11        7.51        6.14      0.64 o
   3   7  11        0.97        0.18      0.46 o
   4   7  11       67.04       72.72      1.80 o
   5   7  11       24.46       22.11      0.97 o
   6   7  11       33.82       35.27      1.36 o
   7   7  11       17.76       15.64      1.16 o
   8   7  11       18.44       17.22      1.20 o
   9   7  11        1.43        1.03      1.02 o
  10   7  11        2.53        1.08      1.24 o
  11   7  11        0.00        0.07      0.65 o
  12   7  11        0.21       -0.72      1.70 o
  13   7  11        2.04        1.58      1.10 o
  -4   8  11        3.50        3.47      1.58 o
  -3   8  11        0.56        1.12      0.87 o
  -2   8  11        0.52        0.60      1.13 o
  -1   8  11        1.66        0.77      1.10 o
   0   8  11       12.89       10.86      1.25 o
   1   8  11        9.06        9.79      1.39 o
   2   8  11       28.67       30.04      1.20 o
   3   8  11        0.39        0.17      0.49 o
   4   8  11       24.39       23.94      1.09 o
   5   8  11        9.55        9.13      0.81 o
   6   8  11       10.41       10.89      0.90 o
   7   8  11        0.91        1.24      0.72 o
   8   8  11        0.33        0.44      1.05 o
   9   8  11        0.41        0.00      1.20 o
  10   8  11        1.19        1.30      0.75 o
  11   8  11        2.35        2.72      1.18 o
  12   8  11        0.56       -0.25      0.97 o
  -3   9  11        0.83        0.03      1.78 o
  -2   9  11        0.35        1.39      1.20 o
  -1   9  11       16.77       15.11      1.99 o
   0   9  11        0.02       -1.01      1.01 o
   1   9  11        6.35        4.91      0.83 o
   2   9  11        0.44       -0.44      0.58 o
   3   9  11        9.01        9.87      0.83 o
   4   9  11        2.20        1.17      0.63 o
   5   9  11        1.76        0.78      0.81 o
   6   9  11        1.50        2.68      1.25 o
   7   9  11        0.11       -0.40      0.67 o
   8   9  11        1.09        0.59      0.69 o
   9   9  11        0.13        0.34      0.70 o
  10   9  11        0.20       -0.15      0.69 o
  11   9  11        0.08       -0.53      0.73 o
  12   9  11        0.36       -0.39      1.06 o
  -2  10  11        0.01       -0.98      1.21 o
  -1  10  11        1.48        0.22      1.21 o
   0  10  11        0.14       -0.30      1.21 o
   1  10  11        0.62       -0.28      0.99 o
   2  10  11        0.72        0.78      0.87 o
   3  10  11        1.79        0.68      0.84 o
   4  10  11        1.84        1.24      0.83 o
   5  10  11        3.70        3.01      0.97 o
   6  10  11        2.00        1.42      1.42 o
   7  10  11       20.98       23.45      2.36 o
   8  10  11        3.43        2.45      0.87 o
   9  10  11        0.55        0.99      0.95 o
  10  10  11        0.99        0.10      0.96 o
  11  10  11        0.74        0.22      1.32 o
  12  10  11        7.00        8.38      1.12 o
  -1  11  11        4.02        5.63      1.75 o
   0  11  11        2.65        6.08      1.75 o
   1  11  11        8.15        7.77      1.80 o
   2  11  11        1.92        1.20      1.31 o
   3  11  11        0.78        1.19      1.17 o
   4  11  11        3.21        6.29      1.09 o
   5  11  11        3.17        3.34      1.56 o
   6  11  11       14.09       14.58      2.16 o
   7  11  11        0.18       -0.65      1.31 o
   8  11  11        2.88        2.35      1.53 o
   9  11  11        0.12       -1.17      1.17 o
  10  11  11        0.13       -0.67      0.67 o
  11  11  11        0.76        0.94      0.83 o
   1  12  11        1.40        1.21      1.31 o
   2  12  11        0.47        1.97      1.37 o
   3  12  11        2.94        1.16      1.03 o
   4  12  11        0.38        0.50      0.93 o
   5  12  11        2.30        4.96      1.70 o
   6  12  11        0.67        0.96      1.39 o
   7  12  11        0.86       -0.50      1.45 o
   8  12  11        6.79        6.07      1.81 o
   9  12  11        8.06        9.06      1.94 o
  10  12  11        0.66        0.30      1.32 o
   3  13  11        0.00        2.60      1.36 o
   4  13  11        0.27        1.58      1.64 o
   5  13  11        0.16       -1.42      1.42 o
   6  13  11        3.18        3.09      1.80 o
   7  13  11        0.90        0.99      1.56 o
   8  13  11        0.42       -0.09      1.58 o
   9  13  11        2.30        1.10      1.48 o
  -4  -8  12        6.25        6.47      1.31 o
  -3  -8  12        1.14        1.96      1.99 o
  -2  -8  12        0.15        2.00      1.12 o
  -1  -8  12        0.74        1.85      1.14 o
   0  -8  12        0.73        1.32      1.06 o
   1  -8  12        0.08        1.65      1.48 o
  -6  -7  12        6.47        7.23      1.12 o
  -5  -7  12       28.05       37.48      2.17 o
  -4  -7  12       21.78       28.45      3.85 o
  -3  -7  12        0.02        0.82      0.94 o
  -2  -7  12        1.36        1.95      1.36 o
  -1  -7  12       41.98       54.16      2.09 o
   0  -7  12        8.26       10.05      1.11 o
   1  -7  12        0.61        0.40      1.03 o
   2  -7  12        2.13        1.10      1.31 o
   3  -7  12        0.08        1.58      1.51 o
  -6  -6  12        1.57        3.37      1.37 o
  -5  -6  12       24.42       25.49      1.71 o
  -4  -6  12        7.60        6.63      1.16 o
  -3  -6  12        0.06       -0.58      0.78 o
  -2  -6  12        8.38       13.97      1.45 o
  -1  -6  12       12.38       15.34      1.19 o
   0  -6  12        4.87        4.00      1.57 o
   1  -6  12        0.04        0.62      0.83 o
   2  -6  12        5.97        9.25      1.83 o
   3  -6  12        0.00        0.41      2.13 o
   4  -6  12        0.76        0.02      1.32 o
   5  -6  12        7.50        7.06      1.80 o
  -7  -5  12        1.96        2.13      1.42 o
  -6  -5  12        0.03        1.25      0.84 o
  -5  -5  12        1.28       -0.11      0.84 o
  -4  -5  12        4.54        3.05      1.03 o
  -3  -5  12        0.34        1.23      0.87 o
  -2  -5  12        1.66        1.78      1.55 o
  -1  -5  12        3.77        4.68      0.82 o
   0  -5  12       19.29       23.88      1.59 o
   1  -5  12        8.83        9.30      1.14 o
   2  -5  12        5.90        8.49      1.08 o
   3  -5  12        7.12        8.09      2.18 o
   4  -5  12        3.22        3.18      1.45 o
   5  -5  12       14.94       15.98      2.10 o
   6  -5  12        3.15        2.81      1.47 o
  -7  -4  12        0.82        0.78      1.02 o
  -6  -4  12        0.84       -0.11      0.69 o
  -5  -4  12        4.80        4.34      0.94 o
  -4  -4  12        0.17        0.98      0.81 o
  -3  -4  12        0.31        0.39      0.90 o
  -2  -4  12        1.85        1.21      0.66 o
  -1  -4  12        2.51        1.53      0.64 o
   0  -4  12        0.91        0.30      0.59 o
   1  -4  12       23.16       22.20      1.25 o
   2  -4  12       25.38       27.42      1.69 o
   3  -4  12        0.63        0.48      0.73 o
   4  -4  12        0.64       -0.41      1.15 o
   5  -4  12        4.17        4.33      1.42 o
   6  -4  12        0.44       -0.99      0.99 o
   7  -4  12        2.04        0.60      1.32 o
  -8  -3  12        0.00        0.38      1.13 o
  -7  -3  12        0.24        0.43      0.71 o
  -6  -3  12        3.65        3.59      0.74 o
  -5  -3  12        9.90       10.35      1.10 o
  -4  -3  12       14.89       12.83      0.96 o
  -3  -3  12        0.41       -0.08      1.02 o
  -2  -3  12        0.04       -0.40      0.65 o
  -1  -3  12        2.24        3.50      0.59 o
   0  -3  12        0.15        0.38      0.46 o
   1  -3  12        5.18        5.64      0.67 o
   2  -3  12        1.99        1.97      0.48 o
   3  -3  12       22.10       24.01      1.04 o
   4  -3  12        0.70        1.67      1.20 o
   5  -3  12        4.84        4.81      1.37 o
   6  -3  12        1.11        0.84      0.84 o
   7  -3  12        0.79        0.77      0.94 o
   8  -3  12        0.29        1.03      0.83 o
  -8  -2  12        0.82        1.25      0.73 o
  -7  -2  12        0.39        0.46      0.68 o
  -6  -2  12        6.33        5.40      0.63 o
  -5  -2  12        2.13        2.73      0.65 o
  -4  -2  12        1.08        0.52      0.66 o
  -3  -2  12       21.78       20.18      1.33 o
  -2  -2  12       12.71       11.99      0.79 o
  -1  -2  12       20.99       19.71      0.97 o
   0  -2  12       23.19       19.92      0.98 o
   1  -2  12        0.40        0.14      0.46 o
   2  -2  12        9.79        9.43      0.75 o
   3  -2  12       21.56       20.41      1.10 o
   4  -2  12        1.08        1.33      0.59 o
   5  -2  12        5.21        5.87      0.94 o
   6  -2  12        3.94        4.28      1.07 o
   7  -2  12        7.90        7.60      1.46 o
   8  -2  12        0.14        1.08      0.79 o
   9  -2  12        0.02        0.18      0.78 o
  -8  -1  12        0.37        0.28      0.72 o
  -7  -1  12        3.65        2.91      1.40 o
  -6  -1  12        1.29        0.66      0.74 o
  -5  -1  12        0.48        0.77      0.56 o
  -4  -1  12        0.02       -0.59      0.59 o
  -3  -1  12       48.47       52.55      2.04 o
  -2  -1  12       12.20       12.19      0.69 o
  -1  -1  12       23.64       20.83      0.96 o
   0  -1  12       60.62       57.17      1.58 o
   1  -1  12       16.30       17.49      0.78 o
   2  -1  12        1.64        0.81      0.43 o
   3  -1  12        2.57        2.77      0.48 o
   4  -1  12       11.95       10.14      0.75 o
   5  -1  12        0.38        0.33      0.69 o
   6  -1  12        0.07        0.82      0.69 o
   7  -1  12        1.73        3.05      0.84 o
   8  -1  12        0.66        0.00      0.70 o
   9  -1  12        0.81        1.30      0.79 o
  10  -1  12        0.31       -0.27      0.74 o
  -7   0  12        0.58        0.32      0.71 o
  -6   0  12        5.13        5.17      1.01 o
  -5   0  12       23.50       22.40      1.42 o
  -4   0  12       19.05       16.56      1.80 o
  -3   0  12        3.21        3.43      0.96 o
  -2   0  12       32.10       32.73      1.03 o
  -1   0  12       80.84       79.04      1.62 o
   0   0  12      112.87      108.90      2.28 o
   1   0  12      204.27      194.18      2.98 o
   2   0  12        4.37        4.74      0.57 o
   3   0  12       59.16       58.22      1.36 o
   4   0  12        2.30        2.03      0.44 o
   5   0  12       16.00       15.09      1.27 o
   6   0  12       10.85       12.50      1.10 o
   7   0  12        3.74        3.63      1.14 o
   8   0  12        2.80        2.42      0.80 o
   9   0  12        0.15        0.19      0.70 o
  10   0  12        6.01        6.45      1.36 o
  -7   1  12        1.14        0.66      0.72 o
  -6   1  12       12.75       11.91      1.16 o
  -5   1  12        0.68        0.80      0.77 o
  -4   1  12        3.83        3.67      0.84 o
  -3   1  12        2.50        4.03      1.55 o
  -2   1  12       29.90       32.70      1.17 o
  -1   1  12       50.11       49.41      1.25 o
   0   1  12       61.91       56.12      1.53 o
   1   1  12       10.57       10.97      0.74 o
   2   1  12        3.46        2.48      0.50 o
   3   1  12        3.66        3.72      0.48 o
   4   1  12        1.39        1.56      0.42 o
   5   1  12       32.48       32.82      1.15 o
   6   1  12        2.96        5.01      0.70 o
   7   1  12        0.01       -0.09      0.64 o
   8   1  12        0.64        0.47      0.70 o
   9   1  12        0.11        0.35      0.96 o
  10   1  12        0.11        0.35      0.74 o
  11   1  12        0.20        0.23      0.85 o
  -7   2  12        0.01       -0.62      0.68 o
  -6   2  12        1.44        0.99      0.75 o
  -5   2  12        6.66        5.45      0.92 o
  -4   2  12       33.57       32.63      1.65 o
  -3   2  12        8.06        6.78      0.89 o
  -2   2  12       17.39       12.87      0.91 o
  -1   2  12       15.79       13.61      0.69 o
   0   2  12        0.13       -0.31      0.31 o
   1   2  12       34.52       31.58      1.14 o
   2   2  12        3.27        3.88      0.55 o
   3   2  12       15.77       14.24      0.86 o
   4   2  12      128.13      126.39      2.18 o
   5   2  12       43.11       40.93      1.26 o
   6   2  12        5.10        4.71      0.65 o
   7   2  12        0.10        0.67      0.49 o
   8   2  12        9.19       10.30      1.01 o
   9   2  12        3.64        4.08      0.83 o
  10   2  12       39.09       38.65      1.80 o
  11   2  12        1.41        1.01      0.80 o
  -7   3  12        2.79        1.48      1.21 o
  -6   3  12        5.76        4.68      0.94 o
  -5   3  12        1.01       -0.03      0.70 o
  -4   3  12        0.15       -0.17      0.70 o
  -3   3  12        0.62       -0.26      0.65 o
  -2   3  12        0.14        0.04      0.52 o
  -1   3  12        0.75        0.57      0.65 o
   0   3  12        8.67        8.31      0.73 o
   1   3  12        1.48        1.81      0.50 o
   2   3  12        0.01       -0.40      0.48 o
   3   3  12       44.74       45.12      1.30 o
   4   3  12      103.11      101.62      1.88 o
   5   3  12       64.05       68.11      1.46 o
   6   3  12        0.20       -0.44      0.45 o
   7   3  12       17.59       16.47      0.92 o
   8   3  12        0.04        0.06      0.49 o
   9   3  12        1.60        1.73      0.71 o
  10   3  12        1.72        0.82      0.76 o
  11   3  12        7.41        7.08      1.54 o
  12   3  12        1.47        2.18      1.07 o
  -6   4  12        0.18        0.62      0.76 o
  -5   4  12        3.21        3.57      0.89 o
  -4   4  12       10.50       10.34      3.00 o
  -3   4  12       24.75       25.78      1.56 o
  -2   4  12       31.74       37.41      1.76 o
  -1   4  12       13.35       12.62      0.78 o
   0   4  12        3.64        2.65      0.62 o
   1   4  12       12.82       14.06      0.91 o
   2   4  12        0.43       -0.39      0.39 o
   3   4  12        3.12        2.68      0.45 o
   4   4  12        0.33        0.06      0.39 o
   5   4  12       26.54       27.30      1.06 o
   6   4  12       13.48       12.80      0.92 o
   7   4  12        3.94        4.81      0.64 o
   8   4  12        0.30        0.93      0.51 o
   9   4  12        0.93        0.83      0.65 o
  10   4  12        0.12        0.13      0.72 o
  11   4  12       10.23       14.35      1.31 o
  12   4  12        0.11        0.79      0.57 o
  -6   5  12        4.99        6.87      1.59 o
  -5   5  12       13.14       14.57      1.35 o
  -4   5  12        8.83        9.98      1.16 o
  -3   5  12       12.21       11.10      1.17 o
  -2   5  12        9.29       10.96      1.59 o
  -1   5  12       11.41       14.04      1.69 o
   0   5  12        3.44        2.83      1.08 o
   1   5  12       27.87       26.34      1.25 o
   2   5  12        0.22        0.36      0.71 o
   3   5  12        2.41        2.88      0.64 o
   4   5  12        0.90        0.16      0.43 o
   5   5  12       14.05       16.14      0.75 o
   6   5  12        1.41        1.70      0.48 o
   7   5  12        2.26        1.77      0.48 o
   8   5  12        0.22        0.49      0.43 o
   9   5  12        1.00        0.57      0.55 o
  10   5  12        0.03        0.90      0.58 o
  11   5  12        4.69        5.55      0.94 o
  12   5  12        8.08       10.21      2.08 o
  -5   6  12       16.06       20.25      2.24 o
  -4   6  12        8.15        8.24      1.70 o
  -3   6  12        0.56       -0.32      1.13 o
  -2   6  12        1.57        1.80      1.21 o
  -1   6  12        2.19        5.66      1.40 o
   0   6  12        5.52        5.96      0.94 o
   1   6  12       11.30        8.68      0.85 o
   2   6  12        0.17       -0.47      0.47 o
   3   6  12        0.17       -0.49      0.49 o
   4   6  12        3.78        4.22      0.67 o
   5   6  12        4.21        4.05      0.77 o
   6   6  12        5.24        5.89      0.72 o
   7   6  12        5.32        6.23      0.87 o
   8   6  12        2.63        2.36      0.73 o
   9   6  12        0.30        1.52      0.68 o
  10   6  12        0.76        1.90      1.04 o
  11   6  12        1.62        1.15      0.77 o
  12   6  12        3.54        2.40      0.87 o
  -4   7  12        8.72       10.31      1.83 o
  -3   7  12        0.09       -0.16      1.15 o
  -2   7  12        1.49        0.34      0.96 o
  -1   7  12        0.02        1.88      1.17 o
   0   7  12       45.46       42.38      2.87 o
   1   7  12       22.99       20.66      1.51 o
   2   7  12        8.40        8.69      0.88 o
   3   7  12        5.58        4.17      0.73 o
   4   7  12       24.37       26.81      1.49 o
   5   7  12       37.94       38.60      1.30 o
   6   7  12       18.65       19.57      1.11 o
   7   7  12        7.87        7.60      0.97 o
   8   7  12        0.04        0.32      0.66 o
   9   7  12        0.70        0.38      0.67 o
  10   7  12        1.15        1.86      0.75 o
  11   7  12        0.52       -0.66      0.80 o
  12   7  12        0.05       -0.92      1.33 o
  -3   8  12        1.12        2.81      1.43 o
  -2   8  12        0.10        0.00      1.18 o
  -1   8  12       25.86       27.28      2.41 o
   0   8  12        3.03        3.97      1.34 o
   1   8  12        3.56        4.41      0.83 o
   2   8  12       18.17       17.40      1.32 o
   3   8  12        0.29        0.25      0.63 o
   4   8  12       18.06       17.72      1.13 o
   5   8  12       34.58       32.53      1.49 o
   6   8  12       14.95       12.63      1.16 o
   7   8  12        0.41        1.28      0.73 o
   8   8  12        2.05        3.29      0.83 o
   9   8  12       11.05       11.19      1.14 o
  10   8  12        1.46        1.82      1.04 o
  11   8  12        0.21       -0.11      1.06 o
  12   8  12        2.36        2.41      0.85 o
  -2   9  12        3.34        3.23      1.50 o
  -1   9  12        5.51        4.41      1.48 o
   0   9  12        0.62        0.63      1.13 o
   1   9  12        0.01        1.67      1.23 o
   2   9  12        0.03        0.01      0.74 o
   3   9  12        2.31        2.14      0.90 o
   4   9  12        4.28        5.67      0.83 o
   5   9  12        0.97        1.59      0.67 o
   6   9  12        3.76        4.65      1.53 o
   7   9  12        1.69        1.80      1.26 o
   8   9  12        0.08       -0.63      0.63 o
   9   9  12        0.31       -0.28      0.71 o
  10   9  12        3.74        3.98      0.94 o
  11   9  12        5.16        4.84      0.99 o
  12   9  12        0.29        0.03      1.16 o
  -1  10  12        1.75        4.44      1.65 o
   0  10  12        2.81        2.58      1.45 o
   1  10  12        0.71       -0.27      1.21 o
   2  10  12        2.27        2.67      1.28 o
   3  10  12        0.00       -0.76      0.76 o
   4  10  12        0.27        1.14      0.88 o
   5  10  12        6.16        7.09      1.70 o
   6  10  12        0.71        2.22      1.50 o
   7  10  12        1.95        0.71      1.47 o
   8  10  12        0.05       -1.21      1.21 o
   9  10  12        0.22        0.63      0.79 o
  10  10  12        1.34        2.43      1.38 o
  11  10  12        0.03       -0.22      1.79 o
  12  10  12        0.03       -0.66      0.96 o
   0  11  12        0.44        0.19      1.31 o
   1  11  12        2.75        1.43      1.29 o
   2  11  12        0.05       -0.95      1.17 o
   3  11  12        2.67        2.33      1.01 o
   4  11  12        0.82        1.50      0.91 o
   5  11  12        1.49        2.43      1.56 o
   6  11  12        9.44       10.17      2.02 o
   7  11  12        0.26       -1.28      1.28 o
   8  11  12        0.03        0.55      1.40 o
   9  11  12        1.25        2.32      1.43 o
  10  11  12        0.84        0.35      1.36 o
  11  11  12        0.23       -0.30      0.98 o
   2  12  12        1.86        2.58      1.45 o
   3  12  12        0.00        0.11      1.12 o
   4  12  12        2.67        1.13      1.32 o
   5  12  12        0.68        0.76      1.56 o
   6  12  12        2.47        1.75      1.56 o
   7  12  12        2.47        0.69      1.67 o
   8  12  12        5.85        5.93      1.83 o
   9  12  12        0.74        2.30      1.58 o
  10  12  12        0.32       -1.32      1.32 o
   5  13  12        0.58        1.34      1.69 o
   6  13  12        1.25        0.96      1.53 o
   7  13  12        0.14       -1.18      1.69 o
   8  13  12        4.40        7.05      1.99 o
  -4  -7  13        0.25        0.51      1.54 o
  -3  -7  13        3.08        4.32      1.61 o
  -2  -7  13       24.13       28.78      2.01 o
  -1  -7  13        5.72        6.72      1.35 o
   0  -7  13        0.20        0.67      0.79 o
   1  -7  13        4.87        5.19      1.77 o
   2  -7  13        0.07       -0.63      1.32 o
  -5  -6  13        6.64        5.26      1.14 o
  -4  -6  13        0.09        0.73      0.91 o
  -3  -6  13        0.07       -0.33      0.87 o
  -2  -6  13        0.29        0.38      0.98 o
  -1  -6  13        0.02       -0.80      0.97 o
   0  -6  13        1.18        1.28      0.79 o
   1  -6  13        0.03       -0.02      1.73 o
   2  -6  13        1.02        0.65      1.28 o
   3  -6  13        3.04        3.42      1.62 o
   4  -6  13        0.00       -0.69      1.26 o
  -6  -5  13        0.73       -0.11      0.79 o
  -5  -5  13        2.23        2.05      0.95 o
  -4  -5  13        3.35        3.34      1.01 o
  -3  -5  13        1.50        2.38      3.06 o
  -2  -5  13        4.88        5.43      1.16 o
  -1  -5  13       11.41       15.99      1.22 o
   0  -5  13        2.36        3.15      1.03 o
   1  -5  13        2.43        2.74      1.84 o
   2  -5  13        0.12        0.87      1.34 o
   3  -5  13        1.47        2.82      1.08 o
   4  -5  13        0.05       -1.15      1.15 o
   5  -5  13        0.40        0.73      1.40 o
  -6  -4  13        0.17        0.30      0.73 o
  -5  -4  13        1.06       -0.63      1.47 o
  -4  -4  13        0.71        0.42      0.88 o
  -3  -4  13        9.13       11.16      1.25 o
  -2  -4  13        0.12       -0.28      1.18 o
  -1  -4  13        0.01       -0.70      0.70 o
   0  -4  13       15.73       16.98      1.45 o
   1  -4  13       15.01       14.86      1.38 o
   2  -4  13        3.08        2.63      1.35 o
   3  -4  13        0.46        0.79      0.76 o
   4  -4  13        6.81        8.86      1.75 o
   5  -4  13        2.29        1.73      1.37 o
   6  -4  13        0.11        2.71      1.40 o
   7  -4  13        0.01        0.47      1.34 o
  -7  -3  13        2.17        0.73      1.29 o
  -6  -3  13        2.85        4.30      0.84 o
  -5  -3  13       12.30       11.54      1.20 o
  -4  -3  13       14.06       12.38      1.26 o
  -3  -3  13        4.49        3.74      1.36 o
  -2  -3  13        0.00       -0.95      1.10 o
  -1  -3  13        0.92        2.28      0.66 o
   0  -3  13        1.87        1.70      1.44 o
   1  -3  13        7.00        7.89      1.80 o
   2  -3  13        0.14        0.33      0.62 o
   3  -3  13        5.18        6.85      1.10 o
   4  -3  13       10.31        7.83      1.59 o
   5  -3  13        0.25       -1.04      1.10 o
   6  -3  13        3.90        2.96      1.42 o
   7  -3  13        0.84        2.54      1.37 o
   8  -3  13        1.11       -0.30      1.34 o
  -7  -2  13        0.47        0.21      0.73 o
  -6  -2  13        3.72        3.86      1.39 o
  -5  -2  13        0.18       -0.19      0.76 o
  -4  -2  13        8.08        7.71      1.67 o
  -3  -2  13        6.65       10.02      1.61 o
  -2  -2  13        1.04        0.15      0.72 o
  -1  -2  13        0.26        0.84      0.57 o
   0  -2  13        4.90        6.46      0.71 o
   1  -2  13       10.25        7.67      0.96 o
   2  -2  13        7.67        7.83      0.71 o
   3  -2  13       29.20       28.59      1.77 o
   4  -2  13        0.10       -0.93      0.93 o
   5  -2  13        8.75        8.48      1.64 o
   6  -2  13        1.16       -0.08      1.12 o
   7  -2  13        1.68        1.48      0.93 o
   8  -2  13        0.04       -0.44      0.78 o
   9  -2  13        0.08        0.39      0.86 o
  -7  -1  13        7.95        7.06      1.13 o
  -6  -1  13        0.52        0.17      0.79 o
  -5  -1  13        4.49        5.00      0.99 o
  -4  -1  13       18.04       15.26      1.27 o
  -3  -1  13        0.02        0.14      1.10 o
  -2  -1  13        0.72        1.30      0.76 o
  -1  -1  13        6.19        5.63      0.77 o
   0  -1  13        6.56        5.48      0.66 o
   1  -1  13       21.55       23.02      1.57 o
   2  -1  13        0.63        0.44      0.51 o
   3  -1  13        0.03       -0.01      0.50 o
   4  -1  13        1.22        1.81      2.08 o
   5  -1  13       10.26        8.55      1.06 o
   6  -1  13       10.41        8.04      1.43 o
   7  -1  13       13.02       14.98      1.34 o
   8  -1  13        2.69        2.45      1.00 o
   9  -1  13        0.69        0.87      0.82 o
  -7   0  13        0.19       -0.29      0.87 o
  -6   0  13        4.58        2.05      0.83 o
  -5   0  13        1.25        1.06      0.58 o
  -4   0  13        0.04        0.51      1.36 o
  -3   0  13        4.15        4.00      0.87 o
  -2   0  13        2.87        3.37      1.22 o
  -1   0  13        0.13        1.07      0.49 o
   0   0  13       12.96       14.56      1.31 o
   1   0  13       11.69       12.84      0.84 o
   2   0  13        8.67       10.15      0.78 o
   3   0  13       46.07       46.93      1.44 o
   4   0  13        7.24        6.07      0.57 o
   5   0  13        1.01        0.98      0.76 o
   6   0  13        0.25        1.31      0.99 o
   7   0  13        3.22        2.36      0.86 o
   8   0  13        2.52        3.30      1.03 o
   9   0  13        0.01        0.96      0.78 o
  10   0  13        0.61       -0.42      0.84 o
  -7   1  13        0.50        2.21      1.34 o
  -6   1  13        3.90        3.72      0.91 o
  -5   1  13        0.94       -0.04      0.73 o
  -4   1  13       15.02       14.36      1.84 o
  -3   1  13       40.67       37.84      1.82 o
  -2   1  13       25.38       29.33      2.27 o
  -1   1  13        1.65        2.15      0.49 o
   0   1  13       74.67       70.68      1.82 o
   1   1  13        1.81        1.40      0.53 o
   2   1  13        0.02        0.72      0.48 o
   3   1  13       16.59       16.56      0.90 o
   4   1  13        5.65        5.39      0.57 o
   5   1  13        0.38       -0.24      0.51 o
   6   1  13        3.53        2.98      0.79 o
   7   1  13        0.18        0.28      1.16 o
   8   1  13        0.04       -0.49      0.68 o
   9   1  13        0.84        1.01      0.78 o
  10   1  13        1.87        1.99      1.40 o
  -6   2  13        0.01        1.12      1.03 o
  -5   2  13        9.63       13.19      1.22 o
  -4   2  13        2.51        3.09      0.86 o
  -3   2  13       19.16       20.33      1.89 o
  -2   2  13        6.58        6.86      1.40 o
  -1   2  13        7.58        7.65      0.63 o
   0   2  13        1.63        1.34      0.46 o
   1   2  13       18.58       18.57      1.27 o
   2   2  13        0.01        0.01      0.47 o
   3   2  13       68.65       62.55      1.67 o
   4   2  13        0.53        0.46      0.39 o
   5   2  13        0.09        0.80      0.46 o
   6   2  13        9.17       10.27      1.04 o
   7   2  13        0.47        1.02      0.80 o
   8   2  13       11.47       14.37      1.19 o
   9   2  13        6.80        6.95      1.02 o
  10   2  13        0.62        1.00      0.81 o
  11   2  13        0.10        0.14      0.75 o
  -6   3  13        0.25        0.29      0.80 o
  -5   3  13        2.05        1.80      0.85 o
  -4   3  13        3.32        4.67      0.94 o
  -3   3  13        0.31        2.09      0.82 o
  -2   3  13       13.93       14.41      1.80 o
  -1   3  13        9.19       13.62      1.18 o
   0   3  13        1.95        1.79      0.61 o
   1   3  13        4.10        2.06      0.54 o
   2   3  13       15.91       13.11      0.81 o
   3   3  13       35.09       35.42      1.67 o
   4   3  13       66.03       60.17      1.43 o
   5   3  13        1.88        2.01      0.51 o
   6   3  13       12.91       11.47      1.03 o
   7   3  13        4.76        5.09      0.87 o
   8   3  13        4.64        5.71      0.91 o
   9   3  13        4.66        5.31      0.91 o
  10   3  13        0.80        1.73      0.84 o
  11   3  13        4.79        6.17      1.01 o
  -5   4  13        3.27        4.43      1.51 o
  -4   4  13       19.28       16.34      2.05 o
  -3   4  13       31.94       27.79      2.51 o
  -2   4  13        0.63       -0.32      1.06 o
  -1   4  13        3.84        7.22      1.43 o
   0   4  13        1.16        1.51      0.59 o
   1   4  13       10.57        9.80      0.85 o
   2   4  13       14.43       13.75      0.84 o
   3   4  13        2.74        2.14      0.53 o
   4   4  13       26.14       24.72      1.14 o
   5   4  13        3.75        4.40      0.52 o
   6   4  13        5.31        4.12      0.66 o
   7   4  13        1.47        1.72      0.70 o
   8   4  13        0.84       -0.59      0.59 o
   9   4  13       11.93       12.92      1.17 o
  10   4  13       15.32       17.80      1.43 o
  11   4  13        4.02        6.00      0.84 o
  12   4  13        0.75        0.16      0.76 o
  -5   5  13        0.05        1.15      1.32 o
  -4   5  13        0.06        2.52      1.39 o
  -3   5  13        0.30        0.27      1.20 o
  -2   5  13        0.26        0.82      1.20 o
  -1   5  13        1.97        2.02      1.20 o
   0   5  13       13.52       15.18      1.26 o
   1   5  13       10.80       10.39      1.22 o
   2   5  13       17.03       13.37      0.95 o
   3   5  13        0.03        0.83      0.56 o
   4   5  13       16.34       19.20      1.12 o
   5   5  13      142.81      143.44      2.44 o
   6   5  13        0.13       -0.29      0.50 o
   7   5  13        0.02        0.41      0.64 o
   8   5  13        0.10        0.64      0.57 o
   9   5  13        2.76        3.26      0.70 o
  10   5  13        0.08       -0.57      0.60 o
  11   5  13        0.86        1.36      0.69 o
  12   5  13        0.30       -0.11      0.82 o
  -4   6  13        0.11        0.58      1.28 o
  -3   6  13        0.12       -0.79      1.12 o
  -2   6  13        1.21        1.29      1.29 o
  -1   6  13        2.93        3.25      1.25 o
   0   6  13        5.38        6.61      1.01 o
   1   6  13        0.18       -0.28      0.77 o
   2   6  13       13.08       14.29      1.00 o
   3   6  13        3.53        3.12      0.67 o
   4   6  13       12.97       11.87      0.96 o
   5   6  13        0.52       -0.54      0.54 o
   6   6  13        0.00        1.78      0.75 o
   7   6  13       11.33       15.10      1.23 o
   8   6  13        0.11       -0.43      1.01 o
   9   6  13        0.76        0.37      0.76 o
  10   6  13        3.58        5.20      0.94 o
  11   6  13        1.00        1.94      1.73 o
  12   6  13        0.27        0.39      0.81 o
  -4   7  13        3.48        3.89      1.62 o
  -3   7  13        2.01        2.33      1.45 o
  -2   7  13       12.83       15.10      2.08 o
  -1   7  13        1.11        1.40      1.25 o
   0   7  13        0.49        0.36      1.12 o
   1   7  13        3.60        2.91      0.93 o
   2   7  13        4.47        6.53      2.32 o
   3   7  13        1.57        1.19      0.65 o
   4   7  13        0.92        2.50      0.68 o
   5   7  13        4.06        5.12      0.81 o
   6   7  13        0.57       -0.19      1.28 o
   7   7  13       35.65       32.33      2.44 o
   8   7  13       34.31       36.00      1.81 o
   9   7  13        0.59        0.51      0.83 o
  10   7  13        0.67        0.79      0.79 o
  11   7  13        0.18       -0.69      0.69 o
  12   7  13       10.33       12.03      1.23 o
  -3   8  13        1.40        1.86      1.43 o
  -2   8  13        1.98        0.24      1.31 o
  -1   8  13        3.78        2.66      1.42 o
   0   8  13        0.94        0.54      1.21 o
   1   8  13        3.62        5.19      1.08 o
   2   8  13        1.63        1.28      1.73 o
   3   8  13       10.55        8.35      1.10 o
   4   8  13       10.68       10.82      1.02 o
   5   8  13        1.49        1.90      0.68 o
   6   8  13        0.72        0.96      1.34 o
   7   8  13        3.03        4.22      1.53 o
   8   8  13        0.07        0.51      0.72 o
   9   8  13        1.63        0.43      0.75 o
  10   8  13        0.34       -0.72      1.03 o
  11   8  13        0.18        0.73      0.81 o
  12   8  13        1.29        0.02      1.87 o
  -2   9  13        2.70       -0.35      1.26 o
  -1   9  13        3.65        5.15      1.64 o
   0   9  13       10.05        8.53      1.75 o
   1   9  13       13.40       15.57      2.02 o
   2   9  13        3.02        3.04      0.98 o
   3   9  13        0.31       -0.68      0.80 o
   4   9  13        6.10        6.72      2.25 o
   5   9  13        0.14       -0.57      0.83 o
   6   9  13        0.93        0.96      1.31 o
   7   9  13        0.67       -0.63      1.21 o
   8   9  13        0.02       -1.18      1.18 o
   9   9  13        0.91        0.11      2.03 o
  10   9  13        0.01       -0.49      0.86 o
  11   9  13        0.04        0.45      0.82 o
   0  10  13        5.71        5.64      1.70 o
   1  10  13        0.12       -1.06      1.06 o
   2  10  13        0.00       -0.98      0.98 o
   3  10  13        0.11       -0.80      0.80 o
   4  10  13        2.94        2.53      0.95 o
   5  10  13        4.69        4.40      1.64 o
   6  10  13        0.48       -0.85      1.34 o
   7  10  13        0.12       -0.77      1.36 o
   8  10  13        0.95        2.32      1.45 o
   9  10  13        0.15       -0.47      1.28 o
  10  10  13        0.02       -0.54      0.77 o
  11  10  13        2.76        1.40      0.90 o
   1  11  13        0.05       -0.11      1.20 o
   2  11  13        0.78        0.19      1.20 o
   3  11  13        0.25       -0.28      1.59 o
   4  11  13        0.04       -0.71      0.78 o
   5  11  13        0.27       -1.25      1.25 o
   6  11  13        0.17        2.99      1.67 o
   7  11  13        1.55        1.89      1.48 o
   8  11  13        1.34        3.74      1.65 o
   9  11  13        0.11        0.91      1.45 o
  10  11  13        0.16       -1.13      1.13 o
   3  12  13        2.84        4.59      1.54 o
   4  12  13        0.04        0.79      1.58 o
   5  12  13        1.01        1.53      1.65 o
   6  12  13        1.35        0.68      1.62 o
   7  12  13        8.05        9.93      2.06 o
   8  12  13        2.25        1.72      1.67 o
   9  12  13        0.02        0.38      1.50 o
  -3  -6  14       22.66       24.50      1.89 o
  -2  -6  14        7.32        8.05      1.38 o
  -1  -6  14        0.06        0.65      1.05 o
   0  -6  14        6.45        8.14      1.11 o
   1  -6  14        1.04        1.30      1.45 o
   2  -6  14        1.85        2.79      1.64 o
  -5  -5  14        0.24        1.62      1.42 o
  -4  -5  14        0.01       -0.60      0.89 o
  -3  -5  14        4.69        3.37      1.12 o
  -2  -5  14        0.72       -0.50      0.89 o
  -1  -5  14       18.58       21.38      1.78 o
   0  -5  14        9.25       10.49      1.15 o
   1  -5  14        0.57       -0.13      0.85 o
   2  -5  14        4.48        1.06      1.37 o
   3  -5  14        1.82       -0.32      1.29 o
   4  -5  14        1.03        2.70      1.45 o
  -5  -4  14        0.00       -0.11      2.06 o
  -4  -4  14        0.22        0.05      1.13 o
  -3  -4  14        0.70        1.30      0.96 o
  -2  -4  14        6.99        8.39      1.24 o
  -1  -4  14        6.15        6.35      1.64 o
   0  -4  14       13.90       16.79      1.91 o
   1  -4  14        0.25        0.43      0.89 o
   2  -4  14        6.23        6.75      1.75 o
   3  -4  14        6.57        8.26      1.84 o
   4  -4  14        0.19        1.37      1.45 o
   5  -4  14        0.04       -0.77      1.21 o
   6  -4  14        0.88        1.86      1.45 o
  -6  -3  14        2.58        2.44      1.71 o
  -5  -3  14        0.33        0.82      0.81 o
  -4  -3  14        2.27        3.41      1.49 o
  -3  -3  14        0.90        1.86      1.26 o
  -2  -3  14        0.04        0.27      1.12 o
  -1  -3  14        4.29        5.11      1.06 o
   0  -3  14        0.40       -0.10      1.84 o
   1  -3  14        2.44        3.42      0.98 o
   2  -3  14        3.64        5.47      1.06 o
   3  -3  14        0.87        1.40      1.36 o
   4  -3  14        0.02       -0.28      1.26 o
   5  -3  14        2.82        3.04      1.42 o
   6  -3  14        0.31        1.51      1.34 o
   7  -3  14        1.26        0.57      1.37 o
  -6  -2  14        0.43        1.21      0.82 o
  -5  -2  14        1.04        1.75      0.91 o
  -4  -2  14        5.44        3.76      0.99 o
  -3  -2  14        2.23       -0.96      1.12 o
  -2  -2  14        0.98        0.32      1.07 o
  -1  -2  14        0.54       -0.23      0.71 o
   0  -2  14        0.84        0.58      0.85 o
   1  -2  14        0.04        0.00      0.74 o
   2  -2  14        5.49        6.91      2.20 o
   3  -2  14        0.02        0.54      0.82 o
   4  -2  14        0.01        0.73      1.20 o
   5  -2  14        0.06       -1.13      1.13 o
   6  -2  14        2.01        1.99      1.37 o
   7  -2  14        0.17        1.43      1.36 o
   8  -2  14        0.02       -1.02      1.02 o
  -6  -1  14        0.00        0.22      1.21 o
  -5  -1  14        1.13        0.04      0.78 o
  -4  -1  14       16.37       16.04      2.05 o
  -3  -1  14        7.85        9.82      1.77 o
  -2  -1  14        0.24       -0.60      1.09 o
  -1  -1  14        0.76        0.48      0.58 o
   0  -1  14        0.01        0.39      0.60 o
   1  -1  14        0.74        2.31      1.49 o
   2  -1  14       56.23       58.19      2.00 o
   3  -1  14        0.40        0.52      0.93 o
   4  -1  14        0.45        0.98      1.20 o
   5  -1  14        0.69       -0.11      1.10 o
   6  -1  14        0.90        0.30      1.15 o
   7  -1  14        0.03        1.54      1.26 o
   8  -1  14        0.08        0.38      0.81 o
   9  -1  14        0.50        0.82      0.88 o
  -6   0  14        0.14        0.47      1.32 o
  -5   0  14        0.74       -0.26      0.73 o
  -4   0  14        3.20        4.74      1.45 o
  -3   0  14       37.70       38.44      2.81 o
  -2   0  14        0.31       -0.13      0.99 o
  -1   0  14        8.35        7.29      1.05 o
   0   0  14        4.74        5.10      0.78 o
   1   0  14        2.26        1.96      0.60 o
   2   0  14       81.77       83.79      2.39 o
   3   0  14       65.08       67.67      2.14 o
   4   0  14        2.93        2.59      0.93 o
   5   0  14        0.00        0.17      1.12 o
   6   0  14        3.83        6.24      1.48 o
   7   0  14        0.02       -0.19      0.75 o
   8   0  14        0.88        1.88      0.85 o
   9   0  14        0.00       -0.74      0.74 o
  -6   1  14        1.41        3.66      1.40 o
  -5   1  14        2.76        0.82      1.21 o
  -4   1  14        0.00       -0.95      0.95 o
  -3   1  14       29.15       35.07      2.79 o
  -2   1  14        8.75        8.05      1.54 o
  -1   1  14        7.92        9.56      1.54 o
   0   1  14        0.20        1.28      0.59 o
   1   1  14       25.06       26.09      1.15 o
   2   1  14       75.09       70.37      1.87 o
   3   1  14        1.97        2.27      0.68 o
   4   1  14        4.65        5.94      1.87 o
   5   1  14        5.61        4.07      1.32 o
   6   1  14        3.36        2.61      0.86 o
   7   1  14        5.91        6.81      1.06 o
   8   1  14        1.05        1.83      0.83 o
   9   1  14        0.00       -0.18      0.74 o
  10   1  14        0.01        0.91      0.84 o
  -5   2  14        1.91        2.71      1.32 o
  -4   2  14        1.14        2.81      1.29 o
  -3   2  14        1.01       -0.09      1.10 o
  -2   2  14       12.69       15.15      1.89 o
  -1   2  14       22.48       25.33      1.65 o
   0   2  14        4.49        5.10      0.67 o
   1   2  14        4.09        3.86      0.64 o
   2   2  14        9.10        8.55      0.79 o
   3   2  14        0.48        1.04      0.68 o
   4   2  14        3.69        4.12      0.72 o
   5   2  14        0.08        0.60      1.04 o
   6   2  14        2.51        3.50      0.86 o
   7   2  14       15.38       18.07      1.33 o
   8   2  14       10.11       13.16      2.04 o
   9   2  14        5.90        5.59      1.18 o
  10   2  14        3.11        3.30      0.92 o
  -5   3  14        1.01        2.57      1.34 o
  -4   3  14        1.59        1.64      1.25 o
  -3   3  14        1.52        1.47      1.15 o
  -2   3  14        4.66        4.07      1.34 o
  -1   3  14        7.59        7.96      1.56 o
   0   3  14        1.62        2.95      0.69 o
   1   3  14        4.02        3.08      0.55 o
   2   3  14        0.36        0.07      0.46 o
   3   3  14        0.01       -0.03      0.49 o
   4   3  14       11.49       12.19      0.93 o
   5   3  14        6.90        6.27      1.03 o
   6   3  14        0.26        0.80      0.76 o
   7   3  14        0.00        0.47      0.70 o
   8   3  14        5.80        6.16      1.01 o
   9   3  14        0.01       -0.69      0.69 o
  10   3  14        1.06        1.02      0.77 o
  11   3  14        0.25        1.19      0.83 o
  -5   4  14        0.10        0.91      1.26 o
  -4   4  14        0.87        0.93      1.23 o
  -3   4  14        0.07       -0.61      1.02 o
  -2   4  14        0.80        1.56      1.29 o
  -1   4  14        2.73        5.82      1.42 o
   0   4  14       11.74       12.50      1.23 o
   1   4  14        0.61        1.41      1.47 o
   2   4  14        0.00        0.07      0.57 o
   3   4  14        0.46        1.52      0.56 o
   4   4  14       43.25       44.73      1.30 o
   5   4  14       13.03       15.25      1.43 o
   6   4  14        0.16        0.09      0.65 o
   7   4  14        1.08        0.90      0.71 o
   8   4  14        0.87        1.70      0.81 o
   9   4  14        0.13       -0.65      0.65 o
  10   4  14       17.62       20.71      1.47 o
  11   4  14        0.24        0.40      0.67 o
  -4   5  14        6.87        5.55      1.65 o
  -3   5  14       23.76       30.26      2.71 o
  -2   5  14        8.07        9.77      1.77 o
  -1   5  14        0.35        1.47      1.18 o
   0   5  14       12.99       12.17      1.73 o
   1   5  14        6.53        5.90      0.99 o
   2   5  14        0.49       -0.52      0.52 o
   3   5  14        6.94        7.99      1.11 o
   4   5  14       29.97       31.88      1.45 o
   5   5  14       30.02       29.65      1.49 o
   6   5  14        2.31        2.30      0.69 o
   7   5  14        1.11        0.60      0.60 o
   8   5  14        0.04        0.51      0.62 o
   9   5  14        0.06        0.85      0.64 o
  10   5  14        0.00        0.50      0.68 o
  11   5  14        0.52        0.81      0.74 o
  -4   6  14        7.74        7.90      1.78 o
  -3   6  14       24.12       23.83      2.47 o
  -2   6  14       21.54       26.19      2.54 o
  -1   6  14        5.05        5.58      1.51 o
   0   6  14        1.21        2.51      1.28 o
   1   6  14        6.27        7.71      1.30 o
   2   6  14        7.75        7.39      1.06 o
   3   6  14        2.36        2.26      0.74 o
   4   6  14       17.27       17.88      1.37 o
   5   6  14        0.89        0.73      0.86 o
   6   6  14       27.37       31.84      2.66 o
   7   6  14        3.61        1.76      1.62 o
   8   6  14        1.64        1.41      0.85 o
   9   6  14        0.04        0.28      0.77 o
  10   6  14        0.86        1.58      0.86 o
  11   6  14        8.78       11.29      1.24 o
  -3   7  14        0.56        1.75      1.47 o
  -2   7  14        0.00       -1.18      1.18 o
  -1   7  14        0.05        0.41      1.23 o
   0   7  14        0.04        1.04      1.20 o
   1   7  14       11.92       13.06      1.28 o
   2   7  14       10.48       10.42      1.22 o
   3   7  14        0.57        0.05      0.80 o
   4   7  14        5.88        5.37      0.86 o
   5   7  14        9.62       12.50      1.51 o
   6   7  14       10.76       13.07      1.94 o
   7   7  14        1.57       -0.58      1.17 o
   8   7  14        7.68        7.85      1.26 o
   9   7  14        0.11       -0.43      0.78 o
  10   7  14        0.58        0.24      0.83 o
  11   7  14        0.07       -0.53      0.96 o
  -2   8  14        2.56        2.22      1.45 o
  -1   8  14        2.70        2.98      1.42 o
   0   8  14        2.22       -0.52      1.25 o
   1   8  14        0.15        0.11      1.21 o
   2   8  14        0.00        1.08      0.86 o
   3   8  14        9.05       11.83      1.31 o
   4   8  14        0.08        0.65      0.80 o
   5   8  14        6.23        6.30      1.16 o
   6   8  14        2.49        1.65      1.39 o
   7   8  14        9.86        8.24      1.86 o
   8   8  14       10.50       11.63      1.95 o
   9   8  14        1.43        0.57      1.65 o
  10   8  14        0.70        0.17      0.81 o
  11   8  14        1.69        2.71      1.88 o
  -1   9  14        0.62        2.73      1.54 o
   0   9  14        4.58        3.36      1.45 o
   1   9  14        5.53        4.40      1.56 o
   2   9  14        1.17        0.61      0.97 o
   3   9  14        0.22       -0.31      0.88 o
   4   9  14        4.43        5.72      1.11 o
   5   9  14       11.04       10.61      1.97 o
   6   9  14        0.27        0.17      1.40 o
   7   9  14        1.98        0.08      1.36 o
   8   9  14        9.88       10.13      1.94 o
   9   9  14        1.22       -0.02      1.29 o
  10   9  14        0.22       -0.30      0.80 o
  11   9  14        0.23       -0.62      0.79 o
   0  10  14        3.27        2.05      1.45 o
   1  10  14        0.21       -1.17      1.17 o
   2  10  14        0.00       -0.96      1.15 o
   3  10  14        0.29        0.30      0.89 o
   4  10  14        2.80        2.67      1.05 o
   5  10  14        0.46       -1.32      1.47 o
   6  10  14        0.01        1.99      1.56 o
   7  10  14        0.00        0.77      1.51 o
   8  10  14        0.43        0.98      1.43 o
   9  10  14        0.81        2.87      1.54 o
  10  10  14        0.37        1.92      1.42 o
   2  11  14        0.77        0.33      1.23 o
   3  11  14        0.30       -0.28      1.10 o
   4  11  14        0.15       -1.51      1.51 o
   5  11  14        3.83        2.40      1.75 o
   6  11  14        1.38       -1.28      1.43 o
   7  11  14        0.00       -0.91      1.50 o
   8  11  14        0.65       -0.11      1.53 o
   9  11  14        0.16       -0.99      1.43 o
   5  12  14        2.79        0.03      1.72 o
   6  12  14        0.68        2.40      1.61 o
   7  12  14        0.90       -1.26      1.70 o
  -3  -5  15        6.55        6.75      1.84 o
  -2  -5  15        0.13       -0.14      0.96 o
  -1  -5  15       11.68       10.94      1.49 o
   0  -5  15        0.63        2.24      1.04 o
   1  -5  15        2.17        1.60      1.12 o
   2  -5  15        0.12       -1.25      1.25 o
   3  -5  15        0.87        1.25      1.48 o
  -4  -4  15        0.13        0.34      1.74 o
  -3  -4  15        0.83       -0.70      0.92 o
  -2  -4  15        8.01        9.07      1.34 o
  -1  -4  15        9.01        8.43      1.86 o
   0  -4  15        4.60        3.62      1.12 o
   1  -4  15        0.06       -0.83      1.38 o
   2  -4  15        0.53        1.53      1.51 o
   3  -4  15       14.86       13.03      2.08 o
   4  -4  15        0.03       -1.31      1.31 o
  -4  -3  15        0.20       -0.84      0.84 o
  -3  -3  15        1.43        2.46      1.00 o
  -2  -3  15        1.12        0.28      1.31 o
  -1  -3  15        1.62        1.86      1.39 o
   0  -3  15        9.85       14.31      1.45 o
   1  -3  15        0.00        0.63      1.46 o
   2  -3  15        1.13        0.35      1.29 o
   3  -3  15       13.17       13.21      2.13 o
   4  -3  15        1.61        2.06      1.47 o
   5  -3  15        0.34        0.93      1.43 o
   6  -3  15        3.34        6.21      1.72 o
  -5  -2  15        1.00        0.40      0.86 o
  -4  -2  15        7.12        8.81      1.24 o
  -3  -2  15        0.02        0.88      1.17 o
  -2  -2  15        0.60        0.13      1.26 o
  -1  -2  15        2.17        2.98      1.50 o
   0  -2  15        7.30        7.38      1.15 o
   1  -2  15        7.64        8.12      1.19 o
   2  -2  15        1.58        0.85      0.81 o
   3  -2  15        5.62        5.77      1.65 o
   4  -2  15        0.97       -0.20      1.26 o
   5  -2  15        1.57       -0.19      1.25 o
   6  -2  15        0.93        1.67      1.37 o
   7  -2  15        0.00        0.38      1.29 o
  -5  -1  15        6.56        7.49      1.65 o
  -4  -1  15        1.11        4.07      1.56 o
  -3  -1  15        4.10        3.22      1.40 o
  -2  -1  15        0.15       -0.99      0.99 o
  -1  -1  15       10.84       12.01      1.89 o
   0  -1  15        1.87        2.28      0.92 o
   1  -1  15        0.04       -0.50      0.71 o
   2  -1  15        0.04       -0.73      0.73 o
   3  -1  15        0.05        1.20      1.26 o
   4  -1  15        1.45        1.81      1.39 o
   5  -1  15        0.14       -0.05      1.21 o
   6  -1  15        0.79       -0.41      1.17 o
   7  -1  15        0.77        2.36      1.39 o
   8  -1  15        1.58        1.40      1.32 o
  -5   0  15        0.07        0.43      0.81 o
  -4   0  15        0.03        0.93      1.20 o
  -3   0  15        0.16        0.80      1.18 o
  -2   0  15        0.02        0.05      1.12 o
  -1   0  15        4.03        6.41      1.51 o
   0   0  15        0.94        0.33      0.81 o
   1   0  15        0.09        1.11      2.00 o
   2   0  15        0.87        0.62      0.80 o
   3   0  15        5.02        5.76      1.03 o
   4   0  15       14.17       15.57      2.06 o
   5   0  15       14.42       15.00      2.03 o
   6   0  15        2.93        3.12      1.45 o
   7   0  15        0.23        0.79      1.15 o
   8   0  15        1.39        1.42      1.28 o
   9   0  15        0.04        0.65      1.34 o
  -5   1  15        0.11       -0.16      0.77 o
  -4   1  15        5.75        5.69      1.53 o
  -3   1  15        0.55       -0.47      1.13 o
  -2   1  15       25.48       25.19      2.41 o
  -1   1  15        0.66        1.37      1.25 o
   0   1  15        4.47        4.14      1.28 o
   1   1  15        0.00        0.29      0.76 o
   2   1  15       16.48       16.11      1.38 o
   3   1  15       16.40       16.37      1.54 o
   4   1  15        1.45        1.99      0.89 o
   5   1  15       17.65       20.54      2.21 o
   6   1  15        2.77        3.06      1.42 o
   7   1  15        1.63        3.29      1.43 o
   8   1  15        0.06       -1.15      1.15 o
   9   1  15        0.77        1.29      0.89 o
  -5   2  15        1.07        2.29      1.42 o
  -4   2  15        0.41        0.57      1.15 o
  -3   2  15       13.80       16.86      2.13 o
  -2   2  15       29.08       33.67      2.65 o
  -1   2  15        6.88        7.83      1.61 o
   0   2  15        5.08        4.42      0.77 o
   1   2  15       19.36       21.10      1.25 o
   2   2  15        8.69        8.93      1.21 o
   3   2  15        6.31        7.02      0.89 o
   4   2  15        0.14       -0.30      0.82 o
   5   2  15        0.28       -0.30      1.15 o
   6   2  15        0.68        1.47      1.18 o
   7   2  15        0.00        0.58      1.20 o
   8   2  15        0.44        0.72      0.81 o
   9   2  15        0.02       -0.06      0.76 o
  10   2  15        0.13       -0.74      0.74 o
  -4   3  15        0.68        0.47      1.15 o
  -3   3  15       12.43       15.89      2.06 o
  -2   3  15        5.59        7.36      1.58 o
  -1   3  15        0.08       -0.50      1.12 o
   0   3  15       12.27       11.60      1.25 o
   1   3  15        5.33        5.26      0.86 o
   2   3  15        2.08        2.90      0.73 o
   3   3  15        0.30       -0.74      0.74 o
   4   3  15        0.03       -0.06      0.88 o
   5   3  15        0.44       -0.28      1.17 o
   6   3  15        1.16        0.61      1.18 o
   7   3  15        2.77        2.24      1.23 o
   8   3  15        1.17        0.42      0.82 o
   9   3  15        2.12        1.44      0.88 o
  10   3  15        0.02        0.31      1.89 o
  -4   4  15        0.24        1.09      1.23 o
  -3   4  15        2.75        2.35      1.37 o
  -2   4  15        0.04       -1.06      1.06 o
  -1   4  15        0.32        1.20      1.21 o
   0   4  15        0.33        0.25      1.06 o
   1   4  15        1.02        0.69      0.80 o
   2   4  15        1.12        2.41      1.14 o
   3   4  15        3.93        2.02      1.01 o
   4   4  15        0.01       -0.08      0.54 o
   5   4  15        4.62        4.93      1.06 o
   6   4  15        1.54        1.65      1.20 o
   7   4  15        0.57       -0.79      1.02 o
   8   4  15       19.75       23.08      1.64 o
   9   4  15        0.02        0.43      0.81 o
  10   4  15        0.47       -0.45      0.76 o
  -3   5  15        0.13        0.87      1.37 o
  -2   5  15        1.30        0.16      1.31 o
  -1   5  15        7.28        9.11      1.80 o
   0   5  15        0.98       -0.47      1.09 o
   1   5  15       11.04        9.18      1.17 o
   2   5  15        0.00        0.81      0.82 o
   3   5  15       16.63       16.96      2.47 o
   4   5  15       45.93       42.43      1.75 o
   5   5  15        7.37        5.31      1.15 o
   6   5  15        5.57        7.85      1.20 o
   7   5  15        4.01        2.06      0.99 o
   8   5  15        0.01       -0.52      0.66 o
   9   5  15        0.16        0.57      0.68 o
  10   5  15        0.02        0.91      0.71 o
  11   5  15        0.74        0.55      0.74 o
  -3   6  15        0.18        0.87      1.40 o
  -2   6  15        0.24        2.03      1.40 o
  -1   6  15        1.46        1.64      1.39 o
   0   6  15        3.88        3.91      1.39 o
   1   6  15        0.23        0.56      0.78 o
   2   6  15        1.99        1.44      0.90 o
   3   6  15        0.71        0.69      1.51 o
   4   6  15        8.93        9.84      1.42 o
   5   6  15        0.07        0.14      1.23 o
   6   6  15        0.60        1.07      1.26 o
   7   6  15        0.06       -0.61      1.28 o
   8   6  15        5.70        5.75      1.64 o
   9   6  15        0.31        0.06      0.82 o
  10   6  15        3.28        7.12      1.16 o
  11   6  15        4.87        8.28      1.94 o
  -2   7  15        7.88        8.73      1.94 o
  -1   7  15        0.16        1.92      1.45 o
   0   7  15        2.68        4.57      1.56 o
   1   7  15        0.00       -0.90      1.09 o
   2   7  15        2.27        0.88      1.07 o
   3   7  15        0.47       -0.64      0.79 o
   4   7  15        0.86        2.22      0.94 o
   5   7  15       12.67       13.03      2.00 o
   6   7  15        0.22        2.85      1.51 o
   7   7  15        2.73        2.66      1.47 o
   8   7  15        0.16        1.21      1.40 o
   9   7  15        5.64        5.26      1.70 o
  10   7  15        2.08        0.69      1.18 o
  11   7  15        3.85        4.49      1.38 o
  -1   8  15        0.54        0.47      1.47 o
   0   8  15        0.01       -1.25      1.25 o
   1   8  15        0.07        1.31      1.29 o
   2   8  15        0.91        0.59      0.87 o
   3   8  15       11.53       10.50      1.31 o
   4   8  15        6.26        4.08      1.25 o
   5   8  15        0.00        1.48      1.53 o
   6   8  15        5.39        4.67      1.61 o
   7   8  15        0.83       -0.60      1.37 o
   8   8  15        0.11        0.87      1.45 o
   9   8  15        0.01        0.79      1.51 o
  10   8  15        2.29       -0.74      1.42 o
   0   9  15        3.68        3.15      1.61 o
   1   9  15        0.30        0.11      1.17 o
   2   9  15        1.68        3.17      1.47 o
   3   9  15        3.53        1.38      1.48 o
   4   9  15        0.44        0.84      1.13 o
   5   9  15        2.01        1.65      1.54 o
   6   9  15        0.51        0.68      1.50 o
   7   9  15        0.67        1.51      1.47 o
   8   9  15        0.44        0.60      1.47 o
   9   9  15        0.29       -0.08      1.45 o
  10   9  15        0.05       -0.98      1.32 o
   2  10  15        0.74        0.85      1.31 o
   3  10  15        0.95        3.62      1.10 o
   4  10  15        0.30       -0.52      1.56 o
   5  10  15        0.07       -1.32      1.32 o
   6  10  15        0.00       -1.40      1.40 o
   7  10  15        0.08        1.48      1.58 o
   8  10  15        1.88        1.32      1.51 o
   9  10  15        0.86        2.57      1.67 o
   4  11  15        0.03        2.40      1.67 o
   5  11  15        0.45        1.37      1.72 o
   6  11  15        0.35       -1.50      1.50 o
   7  11  15        0.00       -1.39      1.39 o
   8  11  15        0.22        1.25      1.65 o
  -1  -4  16        0.01        2.52      1.53 o
   0  -4  16        0.32       -1.04      1.06 o
   1  -4  16        0.93       -0.82      1.32 o
   2  -4  16        1.31        2.65      1.62 o
  -3  -3  16        0.10       -0.85      0.99 o
  -2  -3  16        4.72        3.92      1.67 o
  -1  -3  16        1.66        0.74      1.36 o
   0  -3  16        5.26        8.38      1.88 o
   1  -3  16        0.42       -0.46      0.88 o
   2  -3  16        0.00        0.02      1.39 o
   3  -3  16        1.29        0.95      1.50 o
   4  -3  16        3.32        4.92      1.67 o
  -3  -2  16        0.20        1.36      1.37 o
  -2  -2  16       11.16       10.20      1.83 o
  -1  -2  16        8.56        8.10      1.81 o
   0  -2  16       17.01       23.17      2.47 o
   1  -2  16        0.12        0.16      0.88 o
   2  -2  16        0.12        0.25      1.18 o
   3  -2  16        0.20        0.13      1.40 o
   4  -2  16        1.77       -1.07      1.31 o
   5  -2  16        0.46       -1.23      1.23 o
   6  -2  16        0.01       -0.03      1.40 o
  -4  -1  16        0.36        0.30      1.29 o
  -3  -1  16        2.58        5.52      1.70 o
  -2  -1  16        0.75        1.18      1.32 o
  -1  -1  16        0.60        2.70      1.51 o
   0  -1  16        1.16        1.65      1.39 o
   1  -1  16        0.32        0.88      0.91 o
   2  -1  16        3.22        2.68      1.28 o
   3  -1  16        7.92       10.70      1.97 o
   4  -1  16       10.16       14.31      2.08 o
   5  -1  16        0.19       -0.47      1.28 o
   6  -1  16        1.04        0.68      1.34 o
   7  -1  16        4.04        4.41      1.78 o
  -4   0  16        0.69        1.45      1.36 o
  -3   0  16        0.75        2.93      1.40 o
  -2   0  16        4.90        2.87      1.40 o
  -1   0  16        0.17        0.35      1.25 o
   0   0  16        0.03        0.84      1.31 o
   1   0  16        0.76        1.56      0.96 o
   2   0  16        1.22        1.39      1.47 o
   3   0  16        0.14        0.20      1.29 o
   4   0  16       18.72       20.55      2.38 o
   5   0  16        2.74        3.67      1.54 o
   6   0  16        0.23        1.31      1.28 o
   7   0  16        0.15       -0.43      1.25 o
   8   0  16        0.00       -0.44      1.32 o
  -4   1  16        2.30        1.48      1.31 o
  -3   1  16        0.06        0.93      1.31 o
  -2   1  16        0.01       -0.13      1.26 o
  -1   1  16        3.25        6.04      1.58 o
   0   1  16        2.53        1.42      1.25 o
   1   1  16        4.77        4.33      1.04 o
   2   1  16        5.03        4.98      1.03 o
   3   1  16        3.85        3.64      1.58 o
   4   1  16       14.09       12.45      2.03 o
   5   1  16        6.88        6.90      1.62 o
   6   1  16        1.61        2.70      1.39 o
   7   1  16        4.04        5.31      1.53 o
   8   1  16        0.18        0.85      1.28 o
  -3   2  16       13.65       12.47      2.00 o
  -2   2  16        0.23        3.42      1.36 o
  -1   2  16        5.61        5.11      1.56 o
   0   2  16        0.06        1.26      1.17 o
   1   2  16        2.23        1.81      0.88 o
   2   2  16        1.67        1.95      0.99 o
   3   2  16        0.51        1.52      0.90 o
   4   2  16       18.04       22.54      2.33 o
   5   2  16        5.42        5.63      1.62 o
   6   2  16        6.94        9.83      1.78 o
   7   2  16        0.19       -0.63      1.25 o
   8   2  16        2.60        1.54      1.40 o
   9   2  16        0.05       -0.28      1.28 o
  -3   3  16        4.47        4.62      1.59 o
  -2   3  16        1.88        1.54      1.28 o
  -1   3  16        0.07        0.20      1.20 o
   0   3  16        1.00       -0.30      1.06 o
   1   3  16        3.44        2.85      0.77 o
   2   3  16        9.34        9.92      1.00 o
   3   3  16        7.28        6.22      0.91 o
   4   3  16        2.33        2.66      1.40 o
   5   3  16        0.02       -0.68      1.23 o
   6   3  16        0.20       -0.55      1.23 o
   7   3  16        1.05        0.19      1.29 o
   8   3  16        0.83       -1.21      1.23 o
   9   3  16        0.19       -0.05      1.26 o
  -3   4  16        0.02        0.14      1.28 o
  -2   4  16       16.77       19.92      2.35 o
  -1   4  16        2.26        2.76      1.37 o
   0   4  16        0.50        0.55      1.13 o
   1   4  16        0.29       -0.71      0.78 o
   2   4  16        0.59        0.22      0.84 o
   3   4  16       13.33       13.33      1.10 o
   4   4  16        0.60        1.36      0.93 o
   5   4  16        0.01        0.10      0.84 o
   6   4  16        0.21        0.41      0.89 o
   7   4  16        3.99        5.50      1.61 o
   8   4  16        4.44        5.80      1.65 o
   9   4  16        2.75        2.49      1.51 o
  10   4  16        1.07        2.22      1.07 o
  -2   5  16        9.83       14.30      2.16 o
  -1   5  16        2.29        3.14      1.50 o
   0   5  16        3.61        4.79      1.54 o
   1   5  16        2.93        3.17      1.40 o
   2   5  16        3.00        4.03      0.97 o
   3   5  16        2.17        2.40      1.51 o
   4   5  16        3.40        3.74      1.86 o
   5   5  16        1.17        2.54      1.47 o
   6   5  16        0.08       -0.23      0.81 o
   7   5  16        1.51        3.17      1.03 o
   8   5  16        0.00       -0.12      0.88 o
   9   5  16        1.42        2.06      1.03 o
  10   5  16        0.12        1.36      1.02 o
  -2   6  16        2.11        6.00      1.75 o
  -1   6  16        1.81        2.51      1.51 o
   0   6  16       17.81       26.02      2.58 o
   1   6  16        0.02        0.79      1.17 o
   2   6  16        5.64        7.04      1.18 o
   3   6  16        0.95        0.57      0.87 o
   4   6  16        2.07        4.10      1.01 o
   5   6  16        3.27        1.01      1.50 o
   6   6  16        0.01        1.28      1.34 o
   7   6  16        0.13        0.80      1.36 o
   8   6  16        5.27        4.65      1.69 o
   9   6  16        2.70        1.58      1.56 o
  10   6  16        4.39        4.54      1.78 o
  -1   7  16        3.46        4.44      1.70 o
   0   7  16        8.56       11.77      2.02 o
   1   7  16        1.53        1.31      1.28 o
   2   7  16        0.25       -0.14      0.92 o
   3   7  16        2.82        4.33      2.21 o
   4   7  16        3.34        2.04      1.95 o
   5   7  16       24.84       28.72      2.79 o
   6   7  16        0.86        1.10      1.42 o
   7   7  16        0.24       -0.41      1.36 o
   8   7  16        0.79        0.24      1.43 o
   9   7  16        4.05        4.93      1.78 o
  10   7  16        1.19       -0.84      1.43 o
   0   8  16        2.05        1.06      1.37 o
   1   8  16        2.15        2.63      1.53 o
   2   8  16        0.39        1.39      1.40 o
   3   8  16        0.45        0.44      0.90 o
   4   8  16       12.94       11.21      2.14 o
   5   8  16        4.69        3.04      1.56 o
   6   8  16        2.82        1.50      1.61 o
   7   8  16        0.03       -0.60      1.31 o
   8   8  16        2.81        3.09      1.61 o
   9   8  16        2.63        1.32      1.51 o
   2   9  16        1.27        0.65      1.32 o
   3   9  16        0.54        1.35      1.08 o
   4   9  16        2.80        1.54      1.53 o
   5   9  16        0.45        1.77      1.62 o
   6   9  16        7.09        9.57      2.08 o
   7   9  16        0.81        4.15      1.70 o
   8   9  16        0.00       -0.16      1.48 o
   9   9  16        1.00        1.40      1.62 o
   3  10  16        0.04        0.80      1.28 o
   4  10  16        0.52       -0.20      1.70 o
   5  10  16        0.50        2.29      1.75 o
   6  10  16        0.13        1.70      1.47 o
   7  10  16        0.15        0.08      1.61 o
   8  10  16        0.93        2.58      1.73 o
  -1  -2  17        2.24        0.65      1.28 o
   0  -2  17        8.73       10.94      2.06 o
   1  -2  17        0.98        0.15      1.28 o
   2  -2  17        2.34        6.41      1.83 o
   3  -2  17        3.76        3.44      1.73 o
   4  -2  17        0.35        0.87      1.54 o
  -2  -1  17        5.90        5.41      1.70 o
  -1  -1  17        6.24        3.36      1.62 o
   0  -1  17        2.87        4.51      1.67 o
   1  -1  17        1.94       -0.87      0.90 o
   2  -1  17        0.57        1.51      1.39 o
   3  -1  17        1.89        1.26      1.51 o
   4  -1  17        0.35        0.85      1.50 o
   5  -1  17        0.11       -0.35      1.37 o
  -2   0  17        0.33        0.79      1.36 o
  -1   0  17        0.12        1.15      1.34 o
   0   0  17        3.63        4.29      1.59 o
   1   0  17        0.50        0.57      0.90 o
   2   0  17        0.04        0.01      1.24 o
   3   0  17        0.07        0.49      1.37 o
   4   0  17        8.64        8.31      1.89 o
   5   0  17        0.02       -0.63      1.15 o
   6   0  17        0.26       -0.27      1.39 o
  -2   1  17        0.12        0.66      1.20 o
  -1   1  17       10.50       11.36      2.10 o
   0   1  17       12.11       12.01      2.02 o
   1   1  17        1.18       -0.10      0.94 o
   2   1  17        0.29        1.31      0.94 o
   3   1  17        1.09        1.58      1.32 o
   4   1  17       12.19       11.02      2.00 o
   5   1  17        5.95        3.42      1.67 o
   6   1  17        0.26       -0.05      1.42 o
   7   1  17        1.25        1.92      1.42 o
  -2   2  17        0.49       -0.88      1.09 o
  -1   2  17        3.52        6.70      1.73 o
   0   2  17       10.88        6.59      1.73 o
   1   2  17        5.04        6.97      0.99 o
   2   2  17        3.15        2.25      0.96 o
   3   2  17        1.90        3.15      1.51 o
   4   2  17        0.28       -0.46      1.29 o
   5   2  17        0.07       -1.04      1.28 o
   6   2  17        0.70        2.13      1.34 o
   7   2  17        0.04       -0.68      1.23 o
   8   2  17        3.25        4.46      1.61 o
  -2   3  17        3.81        4.73      1.58 o
  -1   3  17        1.41        2.25      1.34 o
   0   3  17        0.07        0.65      1.29 o
   1   3  17        0.21        0.87      1.21 o
   2   3  17        0.41        0.17      0.78 o
   3   3  17        3.70        5.40      0.88 o
   4   3  17        3.34        2.73      1.11 o
   5   3  17        0.57        1.07      1.39 o
   6   3  17        0.69        1.72      1.37 o
   7   3  17        0.78       -1.21      1.21 o
   8   3  17        0.03       -1.13      1.17 o
  -1   4  17        0.51        0.74      1.26 o
   0   4  17        0.03        1.12      1.15 o
   1   4  17        1.06       -0.99      0.99 o
   2   4  17        0.04        1.35      0.94 o
   3   4  17        0.46       -0.79      0.79 o
   4   4  17        0.45       -0.93      0.93 o
   5   4  17        1.47        2.28      2.16 o
   6   4  17        3.52        5.38      1.28 o
   7   4  17        2.33        4.08      1.18 o
   8   4  17        0.10       -0.05      1.01 o
   9   4  17        0.34        0.05      1.39 o
  -1   5  17        4.06        6.90      1.80 o
   0   5  17        1.70        4.81      1.58 o
   1   5  17        3.79        4.07      1.47 o
   2   5  17        0.00        1.82      0.94 o
   3   5  17        1.32        2.35      1.13 o
   4   5  17        2.92        2.84      1.62 o
   5   5  17        0.78        2.87      1.51 o
   6   5  17        2.23        1.74      1.32 o
   7   5  17        0.09        0.02      1.39 o
   8   5  17        0.31        1.85      1.00 o
   9   5  17        1.91        0.48      1.16 o
   0   6  17        2.91        2.52      1.40 o
   1   6  17        0.23        2.03      1.34 o
   2   6  17        0.69        2.77      1.06 o
   3   6  17        5.88        4.90      1.16 o
   4   6  17        3.64        0.71      1.48 o
   5   6  17        5.76        5.20      1.78 o
   6   6  17        0.21        1.25      1.54 o
   7   6  17        0.23        0.19      1.43 o
   8   6  17        1.46        1.47      1.51 o
   9   6  17        0.48       -0.38      1.43 o
   1   7  17        2.73        0.20      1.29 o
   2   7  17        0.00       -1.23      1.23 o
   3   7  17        4.89        4.22      1.15 o
   4   7  17        6.18        4.21      1.80 o
   5   7  17        2.42        3.78      1.65 o
   6   7  17        0.12       -1.42      1.42 o
   7   7  17        0.00       -0.76      1.40 o
   8   7  17        0.74       -0.69      1.36 o
   9   7  17        2.96        4.40      1.73 o
   2   8  17        0.03       -1.01      1.25 o
   3   8  17        0.62        1.46      1.01 o
   4   8  17        2.15        0.13      1.61 o
   5   8  17        0.61        0.84      1.47 o
   6   8  17        2.13        1.89      1.64 o
   7   8  17        0.01       -1.23      1.23 o
   8   8  17        0.00       -0.57      1.48 o
   4   9  17        0.64       -0.52      1.58 o
   5   9  17        0.01       -0.57      1.47 o
   6   9  17        0.27        1.04      1.61 o
   7   9  17        0.25       -0.25      1.51 o
   0   0  18        3.58        1.50      1.40 o
   1   0  18        4.53        2.21      1.40 o
   2   0  18        0.20        1.54      1.45 o
   3   0  18        0.73        0.79      1.51 o
   4   0  18        0.76        1.01      1.40 o
   0   1  18        3.52        5.91      1.67 o
   1   1  18        1.77        0.28      1.23 o
   2   1  18        0.25        1.45      0.92 o
   3   1  18        0.14        1.92      1.53 o
   4   1  18        1.85        5.09      1.80 o
   5   1  18        0.24        0.32      1.47 o
   0   2  18        2.48        0.43      1.29 o
   1   2  18        0.18        0.85      1.25 o
   2   2  18        1.42        2.58      0.84 o
   3   2  18        0.20       -1.28      1.31 o
   4   2  18        0.07       -0.36      1.36 o
   5   2  18        0.39        0.28      1.48 o
   6   2  18        1.27        0.11      1.37 o
   0   3  18        1.19        2.81      1.39 o
   1   3  18        7.95        7.55      1.75 o
   2   3  18        0.00        0.41      0.76 o
   3   3  18        4.58        4.08      1.21 o
   4   3  18        0.89       -0.44      1.00 o
   5   3  18        0.91       -0.68      1.28 o
   6   3  18        0.07       -1.28      1.28 o
   7   3  18        0.12        1.64      1.59 o
   0   4  18        3.09        3.74      1.50 o
   1   4  18        1.29        0.09      1.26 o
   2   4  18        0.08        0.20      1.17 o
   3   4  18        0.25        0.47      1.47 o
   4   4  18        0.27       -0.26      1.04 o
   5   4  18        0.02        0.44      1.06 o
   6   4  18        0.58        1.84      1.09 o
   7   4  18        0.11       -0.53      2.10 o
   1   5  18        0.95       -0.52      1.25 o
   2   5  18        0.41        0.93      1.26 o
   3   5  18        2.03        2.44      1.61 o
   4   5  18        4.22        4.21      1.77 o
   5   5  18        1.68        3.33      1.77 o
   6   5  18        1.65        4.26      1.70 o
   7   5  18        0.09       -0.31      1.04 o
   2   6  18        4.75        6.86      1.75 o
   3   6  18        1.31        3.01      1.07 o
   4   6  18        1.44        1.26      1.67 o
   5   6  18        0.01        0.47      1.54 o
   6   6  18        0.61       -0.76      1.51 o
   7   6  18        2.37        2.22      1.61 o
   4   7  18        7.90        6.24      2.02 o
   5   7  18        1.19       -0.55      1.31 o
   6   7  18        0.97        0.08      1.54 o
   7   7  18        0.01        0.41      1.58 o
 
